# Supplementary material for: Proteomic analysis of serum extracellular vesicles from biliary tract infection patients to identify novel biomarkers
Source: Sci Rep. 2024 Mar 8;14:5707. doi: 10.1038/s41598-024-56036-y (PMC10923810; doi:10.1038/s41598-024-56036-y)
Supplement: Supplementary file 3 — Supplementary Information 3. [file 41598_2024_56036_MOESM3_ESM.xlsx]

## Sheet: Sheet 1
																														Supplementary Table 2. The differentially expressed proteins in EVs
Accession	Description	BTI-F1	BTI-F2	BTI-F3	BTI-F4	BTI-F5	BTI-F6	BTI-F7	BTI-F8	BTI-F9	BTI-F10	BTI-F11	BTI-F12	BTI-F13	BTI-F14	BTI-F15	BTI-F16	BTI-F17	BTI-F18	BTI-F19	BTI-F20	BTI-F21	BTI-F22	BTI-F23	HC-F24	HC-F25	HC-F26	HC-F27	HC-F28	HC-F29	HC-F30	HC-F31	HC-F32	HC-F33	HC-F34	HC-F35	HC-F36	AVER. HC	AVER. BTI	FC(BTI vs HC)	P value	Qvalue
Q96RV3	Pecanex-like protein 1 OS=Homo sapiens OX=9606 GN=PCNX1 PE=1 SV=2	1.42746	2.63418	1.10821	5.45859	2.33262	1.8031	2.47121	0.89743	2.53344	3.58104	0.186449	2.30334	0.83075	0.100492	0.524468	0.713631	0.782338	0.299054	1.50903	0	0.384532	0	0	0	0	0	0	0	0	0	0	0	0	0	0	0	0	1.38615	Not applicable	0.000858796	0.0163763
P13688	Carcinoembryonic antigen-related cell adhesion molecule 1 OS=Homo sapiens OX=9606 GN=CEACAM1 PE=1 SV=2	0.489644	0.472266	0.197764	0.552149	0.0399518	0.681892	0.343543	0	0	0.27077	1.11435	0.159913	1.87267	0.826482	1.79966	1.62625	2.70656	2.08534	2.73634	1.10499	1.22481	0.915901	0.480489	0	0	0	0	0	0	0.0228977	0	0	0	0	0	0	0.00176136	0.943553	535.695	0.000281745	0.00741929
Q9BUF7	Protein crumbs homolog 3 OS=Homo sapiens OX=9606 GN=CRB3 PE=1 SV=3	0	0	0	1.43454	0.508159	0.998117	0	0	0	0.686912	1.95415	0	1.54424	0.428379	2.14331	2.16682	1.49323	2.97956	1.53402	0.71785	0.230869	0	0	0	0	0	0	0	0	0.0925974	0	0	0	0	0	0	0.00712287	0.818268	114.879	0.0029412	0.0336514
Q86VV4	Ran-binding protein 3-like OS=Homo sapiens OX=9606 GN=RANBP3L PE=1 SV=2	0.419408	0	0	0.629031	0	0.368757	0.874795	0	0	0.322926	1.00216	0.268177	2.05402	0.715361	1.02637	1.94015	4.06863	2.78019	2.23464	0.810325	0.570427	0.556771	0.208394	0	0	0	0	0	0	0	0.152108	0	0.247345	0	0	0.0895493	0.0376156	0.906545	24.1002	0.0052718	0.0480545
P08473	Neprilysin OS=Homo sapiens OX=9606 GN=MME PE=1 SV=2	0.241477	0.120559	0.245155	0.263843	0.084109	0.268328	0.522398	0.100819	0.113043	0.559295	1.28104	0.745929	1.27047	0.828737	2.14117	1.26751	2.06242	2.27989	3.2449	1.81605	0.200886	0.381625	0.160618	0.0409823	0.0511838	0.059162	0.0610704	0.0232174	0.0207918	0.0452922	0.0703703	0.0349596	0.0717869	0.0379594	0.0484517	0.0512804	0.0474237	0.878273	18.5197	0.00196927	0.0257245
P15144	Aminopeptidase N OS=Homo sapiens OX=9606 GN=ANPEP PE=1 SV=4	0.368571	0.18945	0.0546814	0.459542	0.114248	0.366182	0.510002	0.0518294	0.0485981	0.271879	0.909332	0.265197	1.27395	0.578151	1.2075	1.73626	3.23768	2.84932	2.5237	1.51616	0.451245	0.735934	0.307585	0.0376231	0.0430162	0.0597783	0.0610704	0.0255391	0.0328291	0.0299432	0.129914	0.0440491	0.159921	0.0552743	0.0600223	0.119399	0.0660292	0.870739	13.1872	0.00376049	0.0373572
P08319	All-trans-retinol dehydrogenase [NAD(+)] ADH4 OS=Homo sapiens OX=9606 GN=ADH4 PE=1 SV=5	0.303686	0.22027	1.15925	2.88306	0.0756981	1.11503	0.344428	0.434515	0.052824	0.451653	0.602007	0.54728	0.519716	0.854826	1.81673	1.56319	2.28319	2.6052	0.735896	1.61072	0.162658	0.353506	0.0850865	0.0712151	0.0239584	0.104766	0.0749852	0.0309565	0.0579981	0.0206331	0.040057	0.105578	0.157789	0.137187	0.215502	0.0405651	0.0831685	0.903496	10.8634	0.00132719	0.0215863
Q16651	Prostasin OS=Homo sapiens OX=9606 GN=PRSS8 PE=1 SV=1	1.47696	0	0	2.65678	0	0.562406	1.87798	0.87116	1.69671	0	0.823613	0	0.608157	0.355909	0.904098	0.874435	1.50905	1.40121	1.5443	1.11491	1.89942	0.788157	0.378567	0	0	0	0	0.239913	0.218861	0.195511	0.523988	0	0	0	0	0	0.0906364	0.927992	10.2386	0.000301578	0.00758058
P21589	5'-nucleotidase OS=Homo sapiens OX=9606 GN=NT5E PE=1 SV=1	0.680952	0.171321	0.217814	0.393144	0.111444	0.482062	0.330262	0.137028	0.0802925	0.272989	0.916047	0.367502	1.47965	0.528871	1.29775	1.70823	1.55238	1.53279	3.42471	1.45451	1.38072	1.39795	0.543735	0.106151	0.161174	0.139894	0.0981765	0.116474	0.0762365	0.124302	0.106097	0.14753	0.120829	0.113878	0.0969035	0.0941416	0.115522	0.889659	7.7012	0.00129415	0.0214699
A0M8Q6	Immunoglobulin lambda constant 7 OS=Homo sapiens OX=9606 GN=IGLC7 PE=1 SV=3	2.9586	0.783183	0.844828	1.08333	2.21697	1.83606	1.02177	2.28049	5.27818	1.7822	0.384748	1.0002	0.621572	0.219665	0.730901	0.812776	0.693329	0.68118	0.398325	0.687026	0.314822	0.265933	0.256625	0.615406	0.147017	0.19166	0.39116	0.0928694	0.105783	0.0525893	0.0492592	0.0713176	0.192616	0.279035	0.154033	0.371974	0.208825	1.18055	5.65332	0.00506274	0.0466616
Q8IZ83	Aldehyde dehydrogenase family 16 member A1 OS=Homo sapiens OX=9606 GN=ALDH16A1 PE=1 SV=2	1.14116	0.16407	0.186828	2.09939	0.306297	0.940949	0.564898	0.264117	0.334904	2.78427	0.524584	0.435043	0.782058	1.10638	0.721449	1.5695	0.630087	0.605612	0.458098	3.4414	0.599661	0.998653	0.585595	0.157883	0.149195	0.266229	0.180892	0.0994477	0.103959	0.628052	0.125043	0.203465	0.092399	0.197789	0.143186	0.17221	0.193827	0.923695	4.76557	0.00363512	0.0374576
O75821	Eukaryotic translation initiation factor 3 subunit G OS=Homo sapiens OX=9606 GN=EIF3G PE=1 SV=2	1.85021	1.79298	0.955102	1.26592	0.937115	0.909017	1.26792	0.626213	1.38716	1.50255	0.251626	0.438022	0.414382	0.202916	0.380849	0.505182	0.695672	0.245192	1.61584	0.641572	2.50583	0.285215	0.724373	0.859284	0.137216	0	0.339366	0.149365	0.218861	0.0792613	0.11151	0.215351	0.200435	0.279701	0	0.219664	0.216155	0.930472	4.30465	0.000325401	0.00793882
P02765	Alpha-2-HS-glycoprotein OS=Homo sapiens OX=9606 GN=AHSG PE=1 SV=2	1.51442	1.12945	0.955102	1.61888	1.3128	0.881206	1.16079	1.22829	2.3644	2.23385	0.749349	1.34287	3.01296	0.319191	0.305228	0.410242	0.669321	0.177664	0.469366	0.542829	0.292335	0.339044	0.2589	0.491116	0.192211	0.210149	0.405075	0.112217	0.280506	0.147954	0.178632	0.172001	0.248766	0.269046	0.259615	0.333705	0.253923	1.01254	3.9876	0.0010516	0.0187592
Q6UWD8	Transmembrane protein C16orf54 OS=Homo sapiens OX=9606 GN=C16orf54 PE=1 SV=1	0	1.04062	0	1.16545	1.17963	1.36739	1.25641	0	0	0	0.858769	0	1.18054	0.994935	0.600699	0.66038	1.93125	1.15227	1.33314	0.805622	2.11755	0	2.07848	0.468273	0	0	0	0	0.350907	1.18993	0.205698	0	0.229576	0.207778	0.143909	0	0.215082	0.857528	3.98698	0.00357009	0.0370174
Q01628	Interferon-induced transmembrane protein 3 OS=Homo sapiens OX=9606 GN=IFITM3 PE=1 SV=2	0.132445	1.42949	0.925939	0	0.166816	1.14438	1.2387	0.260567	0.291589	0	0.272957	0	0.500338	0.863844	0.77542	1.19534	1.23909	0.88966	1.48943	0.576788	2.57704	0.870909	1.67443	0.151164	0.170976	0	0.143786	0.145882	0.355284	0.313019	0.202991	0	0.496111	0.35895	0.190914	0.180629	0.208439	0.805008	3.86208	0.00253735	0.0300676
P01817	Immunoglobulin heavy variable 2-5 OS=Homo sapiens OX=9606 GN=IGHV2-5 PE=1 SV=2	1.0629	1.42405	1.98494	0.852686	0.880341	0.678802	1.86292	0.780281	0.577895	1.94754	0.685356	1.93783	0.622069	0.699579	0.905927	0.115961	0.399953	0.12809	2.01906	1.14574	0.197138	0.864482	0.365372	0.614734	0.162808	0.48254	0.163112	0.116087	0.0992168	0.115243	0.197037	0.134245	0.235973	0.0785827	0.537308	0.343655	0.252349	0.962561	3.8144	0.00029815	0.00760969
P36957	Dihydrolipoyllysine-residue succinyltransferase component of 2-oxoglutarate dehydrogenase complex, mitochondrial OS=Homo sapiens OX=9606 GN=DLST PE=1 SV=4	0.682959	0.421505	0.387327	1.2502	0.541802	0.665926	0.725159	0.498414	0.427875	1.09529	0.588182	0.792612	1.12539	0.354943	0.99405	1.70052	1.67418	0.866347	1.04505	3.19793	0.410018	0.429027	0.29985	0.44879	0.202013	0.277322	0.32777	0.163682	0.168887	0.168588	0.136952	0.20766	0.255163	0.256393	0.228519	0.376566	0.247562	0.877155	3.54317	0.0013764	0.0219562
P11171	Protein 4.1 OS=Homo sapiens OX=9606 GN=EPB41 PE=1 SV=4	0.615399	0.938187	0.805639	1.02742	0.697404	0.984726	0.62245	2.02845	0.440552	1.56913	0.379217	0.598928	0.387551	1.77214	0.678149	0.531107	0.152251	1.72171	0.451728	0.560592	0.520206	0.654789	1.07336	0.145789	0.487335	0.150986	0.147651	0.169487	0.279412	0.215893	0.653362	0.290165	0.110168	0.287027	0.127276	0.13241	0.24592	0.835264	3.39649	0.000218978	0.00626353
P54709	Sodium/potassium-transporting ATPase subunit beta-3 OS=Homo sapiens OX=9606 GN=ATP1B3 PE=1 SV=1	1.22812	1.2772	0.94052	2.53884	1.52868	0.933739	1.5061	1.51157	2.72678	3.85403	0.533669	1.51272	0.681692	0.170385	0.304923	0.533559	0.578555	0.366583	0.403714	0.986391	0.499217	0.420993	0.28165	1.10652	0.253196	0.343263	0.460734	0.192317	0.339234	0.172865	0.226268	0.353791	0.129359	0.328316	0.154756	0.264821	0.332726	1.10085	3.30859	0.00550765	0.0483449
P02763	Alpha-1-acid glycoprotein 1 OS=Homo sapiens OX=9606 GN=ORM1 PE=1 SV=1	0.814066	1.89541	0.548637	1.12527	1.10183	1.01357	1.93287	0.985469	3.10288	1.41932	0.259527	0.69726	0.505307	0.302764	0.206128	0.642513	1.11846	0.151403	0.486025	0.563204	1.21881	0.564806	0.56785	0.282845	0.34304	0.319229	0.399663	0.152074	0.307499	0.142167	0.22735	0.227937	0.359645	0.432205	0.253106	0.337532	0.291099	0.922756	3.1699	0.00216706	0.027236
P42768	Wiskott-Aldrich syndrome protein OS=Homo sapiens OX=9606 GN=WAS PE=1 SV=4	1.44552	0.803125	0	0.539918	1.83217	0.290989	0.562241	0.615563	0.407801	0.468298	0.748559	0.455901	0.322959	1.7979	1.03095	1.16661	0.145224	0.76961	1.44093	1.01617	0	0.291642	0.30804	0.603313	0	0	0.190942	0.0948042	0.126574	0.509286	0.831994	0.589419	0	0	0	0	0.226641	0.715658	3.15767	0.00440582	0.0420072
Q562R1	Beta-actin-like protein 2 OS=Homo sapiens OX=9606 GN=ACTBL2 PE=1 SV=2	1.11708	1.24729	0.843916	0.524192	2.37398	1.91331	1.57251	1.02381	2.43202	1.81993	0.606748	0.329758	0.842178	0.644179	0.544288	0.377661	0.61896	0.742545	0.560496	0.424232	0.906237	0.15265	0.200204	0.976185	0.560844	0.819025	0.518712	0	0.219225	0.137638	0	0	0	0	0.621918	0.355901	0.323804	0.948616	2.9296	0.00315338	0.0348764
P00742	Coagulation factor X OS=Homo sapiens OX=9606 GN=F10 PE=1 SV=2	1.13648	1.07234	1.27499	1.75779	1.27986	0.762751	1.35115	1.07919	1.6629	1.55027	0.355121	0.746922	1.30625	0.246076	0.548557	0.469799	0.755401	0.0865543	0.693761	0.855255	0.774312	0.760841	0.382207	0.481038	0.145928	0.321694	0.329316	0.236817	0.417294	0.0576217	0.116923	0.328621	0.459152	0.432871	0.64072	0.335236	0.331018	0.909077	2.74631	0.000109547	0.00395083
P51884	Lumican OS=Homo sapiens OX=9606 GN=LUM PE=1 SV=2	0.868248	1.41589	2.00681	1.86962	1.02473	1.11503	0.919951	1.35253	1.62909	1.77998	0.438075	1.97656	1.63318	0.38683	0.0622044	0.385718	0.490718	0.242245	0.301806	0.564249	0.999934	0.363147	0.249799	0.673184	0.353386	0.223706	0.456868	0.190769	0.378994	0.151226	0.206781	0.358686	0.388786	0.433537	0.425942	0.440093	0.360151	0.959841	2.66511	0.00203311	0.026351
Q06033	Inter-alpha-trypsin inhibitor heavy chain H3 OS=Homo sapiens OX=9606 GN=ITIH3 PE=1 SV=2	1.40338	2.09665	0.324443	1.19166	0.639228	0.803953	1.69204	0.714962	1.80975	1.27839	0.222395	1.765	0.491892	0.313071	0.165878	0.489067	0.490132	0.347289	0.852013	0.58149	1.49091	1.4799	0.917296	0.335249	0.491691	0.128184	0.476968	0.234882	0.0890033	0.344221	0.537521	0.339108	0.240237	0.584708	0.491749	0.316867	0.354645	0.937425	2.64328	0.00126438	0.021188
P00751	Complement factor B OS=Homo sapiens OX=9606 GN=CFB PE=1 SV=2	1.08163	2.25528	0.910446	1.35591	1.05697	0.854425	1.63537	1.04724	1.72629	1.51587	0.359861	1.10846	0.688152	0.247687	0.224728	0.432313	0.925806	0.185435	0.556087	0.451399	0.981944	0.704601	0.483219	0.403104	0.314181	0.340798	0.567414	0.195026	0.313336	0.144432	0.283105	0.275482	0.4293	0.5301	0.321083	0.410243	0.348277	0.903875	2.59527	0.000797731	0.0157552
P01009	Alpha-1-antitrypsin OS=Homo sapiens OX=9606 GN=SERPINA1 PE=1 SV=3	0.878281	2.11749	1.01161	1.217	1.09762	0.922923	1.51053	0.771761	1.8911	1.87874	0.32905	1.11939	0.633497	0.258638	0.188138	0.566141	0.781167	0.182755	0.372847	0.482747	1.26603	0.790567	0.687062	0.786726	0.319082	0.309368	0.535719	0.197734	0.294003	0.106688	0.265783	0.394345	0.307049	0.361614	0.287818	0.421724	0.352896	0.911091	2.58175	0.00111878	0.019334
P02748	Complement component C9 OS=Homo sapiens OX=9606 GN=C9 PE=1 SV=2	0.73179	1.42677	0.563219	1.43541	0.787821	0.688072	2.03115	0.795191	1.55091	1.36384	0.392648	0.870085	0.293148	0.458978	0.169537	0.684203	1.08684	0.178736	0.398325	0.405423	0.803545	0.752806	0.439993	0.47096	0.212903	0.205835	0.449911	0.119182	0.161957	0.0893263	0.316667	0.38945	0.431432	0.488145	0.425218	0.300028	0.312386	0.796019	2.54819	0.00130473	0.0214312
P09972	Fructose-bisphosphate aldolase C OS=Homo sapiens OX=9606 GN=ALDOC PE=1 SV=2	1.09434	0.203047	0.460235	0.512835	0.380593	0.75348	0.633075	0.304586	0.230313	0.34734	1.01164	0.312873	1.51493	0.701189	1.02149	1.37892	1.79657	1.29912	1.71039	0.805622	1.5906	0.54231	0.58696	0.484397	0.791171	0.420913	0	0.381538	0.388842	0.349253	0.230598	0.653745	0.194749	0.231086	0.144632	0	0.328533	0.834455	2.53994	0.00171496	0.0237093
P01743	Immunoglobulin heavy variable 1-46 OS=Homo sapiens OX=9606 GN=IGHV1-46 PE=1 SV=2	0.957882	1.26089	1.1875	2.09065	1.35205	0.868331	1.34938	0.971269	2.1679	2.37256	0.375662	1.21276	0.462577	0.127547	0.388167	0.515692	0.686888	0.350237	0.759903	0.934668	0.962455	0.404121	0.343986	0.771273	0.432884	0.401809	0.735164	0.304921	0.205	0.133612	0.251168	0.341206	0.319132	0.32765	0.468608	0.33294	0.386567	0.961003	2.486	0.00238567	0.0293173
A0A0C4DH33	Immunoglobulin heavy variable 1-24 OS=Homo sapiens OX=9606 GN=IGHV1-24 PE=3 SV=1	0.632791	1.21013	1.21302	0.788036	0.511663	1.08979	0.962451	0.749041	2.16684	1.49589	0.700367	1.25149	0.398482	0.264436	0.420184	0.385718	0.825085	0.121926	0.362559	0.468118	1.42195	2.29136	1.17165	0.839801	0.622918	0.454192	0.503251	0.0599782	0.0193327	0.0719643	0.212194	0.377564	0.343298	0.175812	0.637104	0.567146	0.375735	0.908825	2.41879	0.0031138	0.0346698
P98160	Basement membrane-specific heparan sulfate proteoglycan core protein OS=Homo sapiens OX=9606 GN=HSPG2 PE=1 SV=4	0.775938	1.3887	1.50465	1.40484	0.572642	0.499573	1.11828	1.36815	0.983583	1.20959	0.445185	0.811484	1.02949	0.236414	0.272906	0.535661	0.86959	0.171233	0.194998	0.135838	0.37179	0.228172	0.0960067	0.298969	0.167164	0.417832	0.459961	0.602103	0.0831671	0.0767451	0.228974	0.180392	0.211096	0.488145	0.259615	0.332174	0.292795	0.705422	2.40927	0.00431246	0.0418384
P05186	Alkaline phosphatase, tissue-nonspecific isozyme OS=Homo sapiens OX=9606 GN=ALPL PE=1 SV=4	0.745168	0.629084	0.663468	0.433332	0.688292	0.711763	0.765888	0.686562	1.49492	1.24399	0.372107	0.668456	0.855594	0.455113	0.425063	1.2563	1.82409	0.894484	1.36351	0.899142	0.959457	1.18264	0.575585	0.65706	0.290767	0.509656	0.664817	0.286734	0.228345	0.102159	0.213276	0.260799	0.262982	0.432871	0.399908	0.409478	0.362989	0.860609	2.3709	7.39481e-05	0.00299219
Q96CC6	Inactive rhomboid protein 1 OS=Homo sapiens OX=9606 GN=RHBDF1 PE=1 SV=2	0.468907	1.63979	0.601496	1.09818	0.891555	0.816828	1.49902	1.04795	1.56465	0.935487	0.218445	1.27533	0.66778	0.343025	0.246683	0.389222	0.593195	0.153815	0.782931	0.58776	0.796049	0.466788	0.439538	0.329202	0.194934	0.160231	0.305352	0.330073	0.28306	0.17211	0.275527	0.434898	0.535203	0.377596	0.219118	0.564084	0.321645	0.761931	2.36886	0.0010737	0.0187502
P04217	Alpha-1B-glycoprotein OS=Homo sapiens OX=9606 GN=A1BG PE=1 SV=4	1.02544	1.05059	0.904977	1.25544	1.07099	0.679317	1.38745	0.702182	1.58683	1.68232	0.586207	1.51868	1.78025	0.711818	0.206433	0.58646	0.606078	0.443222	0.601161	0.704267	0.93622	0.559182	0.295755	0.587861	0.635441	0.493633	0.493975	0.311886	0.288167	0.136883	0.303675	0.438394	0.474789	0.29302	0.232135	0.336001	0.386605	0.907881	2.34835	0.000265203	0.00709633
P15169	Carboxypeptidase N catalytic chain OS=Homo sapiens OX=9606 GN=CPN1 PE=1 SV=1	0.812059	1.74313	1.02983	1.29563	0.979169	0.621119	1.64688	0.570123	2.04006	1.92757	0.281648	1.15316	0.689145	0.152993	0.0853785	0.411993	0.486033	0.177664	0.682982	1.03864	1.38672	0.950448	1.02786	0.614062	0.185677	0.213846	0.698058	0.128469	0.527819	0.170852	0.199744	0.430003	0.659587	0.518779	0.352179	0.545715	0.403445	0.921314	2.28362	0.00308048	0.0345305
O00161	Synaptosomal-associated protein 23 OS=Homo sapiens OX=9606 GN=SNAP23 PE=1 SV=1	0.854201	0.597358	0.515828	0.697176	1.47331	1.00533	1.12094	0.82501	1.44843	1.09972	0.737499	0.619787	2.28357	0.900885	0.751331	0.850262	0.704455	0.525757	0.740796	0.467073	0.680615	0.225762	0.394492	0.442071	0.0626185	0.394414	0.456868	0.0913216	0.515782	0.333652	0.699373	0.561452	0.215361	0.425545	0.202485	0.446216	0.372858	0.848678	2.27614	0.000672165	0.0142964
P00450	Ceruloplasmin OS=Homo sapiens OX=9606 GN=CP PE=1 SV=1	0.777276	1.68239	0.934141	1.59529	0.982674	0.84979	1.55922	1.04085	1.65867	1.7822	0.318385	1.31605	0.633	0.213223	0.202469	0.385718	0.726122	0.200977	0.496313	0.53238	1.2353	0.739148	0.485494	0.450133	0.391502	0.433239	0.59447	0.215147	0.339599	0.152232	0.31829	0.40693	0.461995	0.545417	0.436066	0.451573	0.399738	0.884656	2.21309	0.00217043	0.0270733
Q9H4M9	EH domain-containing protein 1 OS=Homo sapiens OX=9606 GN=EHD1 PE=1 SV=2	0.646838	0.216644	0.616077	0.439448	0.342744	0.618544	0.744638	0.352156	0.220804	0.648072	0.805442	0.661503	0.772618	0.569132	1.10596	0.856217	1.80242	2.01138	1.21947	0.675009	0.56518	0.554361	0.280285	0.575096	0.338684	0.311217	0.313082	0.322334	0.338869	0.29918	0.411396	0.271287	0.280751	0.221763	0.360857	0.278598	0.332547	0.727172	2.18667	0.00367886	0.0369893
P02675	Fibrinogen beta chain OS=Homo sapiens OX=9606 GN=FGB PE=1 SV=2	0.581285	1.79298	0.695365	1.2301	0.817259	0.680862	1.18735	0.8243	1.42625	1.14078	0.236221	0.953518	0.543068	0.21419	0.208263	0.430561	0.590267	0.173912	0.593322	0.608135	0.91823	0.579267	0.655212	0.479022	0.186222	0.235416	0.428266	0.261969	0.326102	0.204318	0.295555	0.364279	0.488293	0.517447	0.300112	0.413304	0.346177	0.742639	2.14526	0.00168104	0.0234356
P07360	Complement component C8 gamma chain OS=Homo sapiens OX=9606 GN=C8G PE=1 SV=3	0.609379	1.24185	0.764628	1.22137	0.819362	0.75451	1.75667	0.784541	1.24559	1.22623	0.242146	0.717125	0.323456	0.252518	0.214361	0.360144	0.767698	0.173109	0.480145	0.61545	1.07939	0.645148	0.358091	0.603313	0.21617	0.313682	0.555045	0.184578	0.395773	0.198028	0.297179	0.462866	0.474078	0.320324	0.205378	0.407947	0.356489	0.72404	2.03103	0.00406867	0.0399404
P02671	Fibrinogen alpha chain OS=Homo sapiens OX=9606 GN=FGA PE=1 SV=2	0.507704	1.86006	0.60423	1.0842	0.782915	0.670561	1.17318	0.773181	1.38188	0.968778	0.195534	0.860153	0.536609	0.227073	0.192712	0.422153	0.6336	0.155958	0.594302	0.661948	0.793801	0.625866	0.747123	0.469617	0.196568	0.232951	0.418216	0.294473	0.294003	0.186704	0.290684	0.373369	0.547286	0.550079	0.32253	0.482954	0.358418	0.715371	1.99591	0.00365907	0.0372417
P02679	Fibrinogen gamma chain OS=Homo sapiens OX=9606 GN=FGG PE=1 SV=3	0.628777	1.62166	0.752781	1.08333	0.717029	0.781806	1.08818	0.777441	1.52661	0.988753	0.240961	0.857173	0.46208	0.208392	0.195151	0.379763	0.587925	0.170965	0.491904	0.512526	0.803545	0.649165	0.57968	0.461555	0.22706	0.237264	0.428266	0.278221	0.277588	0.1628	0.29339	0.384556	0.547286	0.546083	0.349286	0.508211	0.361659	0.700244	1.9362	0.00412312	0.0402368
P19652	Alpha-1-acid glycoprotein 2 OS=Homo sapiens OX=9606 GN=ORM2 PE=1 SV=2	0.903031	0.876548	0.602407	1.48084	1.24201	0.74936	1.39542	0.941449	1.80658	1.54694	0.386723	0.775727	0.627038	0.348501	0.388777	0.572797	0.982021	0.229918	0.477206	0.832268	0.589916	0.54713	0.462743	0.407135	0.319626	0.444948	0.560456	0.20973	0.463985	0.262443	0.709658	0.423711	0.389497	0.550745	0.368812	0.381924	0.422513	0.815885	1.93103	0.00270907	0.0318748
P00734	Prothrombin OS=Homo sapiens OX=9606 GN=F2 PE=1 SV=2	1.1318	0.913713	0.710858	1.58219	0.923797	0.672106	1.05542	1.12889	1.52767	1.91758	0.410424	1.3538	0.586295	0.227073	0.354931	0.406388	0.572699	0.272525	0.360599	0.797263	0.786305	0.792174	0.433168	0.677215	0.297302	0.367914	0.618434	0.224434	0.426778	0.214131	0.315043	0.491532	0.444937	0.647308	0.352902	0.580922	0.435296	0.822507	1.88953	0.00568314	0.049363
Q9UBW5	Bridging integrator 2 OS=Homo sapiens OX=9606 GN=BIN2 PE=1 SV=3	0.517069	1.20197	0.801083	0.761826	1.04996	0.762236	1.12006	0.678752	1.07867	0.660278	0.607933	0.644618	0.401463	0.478947	0.770236	0.805769	0.672248	0.536476	0.731487	0.728822	0.557684	0.910277	0.514159	0.788741	0.223793	0.608876	0.40894	0.359482	0.457054	0.760154	0.582991	0.298555	0.343298	0.35229	0.191638	0.308448	0.437251	0.738783	1.68961	0.000178152	0.0055765
P07737	Profilin-1 OS=Homo sapiens OX=9606 GN=PFN1 PE=1 SV=2	0.777276	0.404282	0.526764	0.223655	0.857211	0.717428	0.768544	0.676622	0.460625	0.46275	0.391068	0.365515	0.337368	1.00943	0.376885	0.615187	0.315043	0.434647	0.243012	0.283692	0.704601	0.359933	0.473208	0.774632	0.909874	0.791909	0.572052	0.861751	0.681021	0.493182	0.974359	1.07256	0.64395	0.733216	0.590822	0.963612	0.774072	0.51238	0.661928	0.000647535	0.0143235
P16284	Platelet endothelial cell adhesion molecule OS=Homo sapiens OX=9606 GN=PECAM1 PE=1 SV=2	0.458205	0.838477	0.844828	0.283938	0.496243	0.31777	0.718075	0.457235	0.402519	0.316268	0.588577	0.182758	0.362211	0.53016	0.463788	0.49257	0.413421	0.290211	0.204307	0.342729	0.628144	0.976961	0.444088	0.752462	0.629996	1.15428	0.626938	0.647764	0.652205	0.420211	0.800598	0.902658	0.642528	0.813131	0.617579	0.965908	0.740481	0.480586	0.649019	0.00068301	0.0143432
Q8NG11	Tetraspanin-14 OS=Homo sapiens OX=9606 GN=TSPAN14 PE=1 SV=1	0.474259	0.374369	0.257914	0.231518	0.554419	0.484123	0.857972	0.381266	0.270459	0.681363	0.531694	0.543307	0.517232	0.772371	0.859884	0.437918	0.603735	0.296911	0.295436	0.487449	0.667872	0.306104	0.141053	0.887502	0.618017	0.558342	0.568187	0.609455	0.842614	0.594837	1.07125	1.44663	0.886319	0.632657	0.715206	0.360493	0.753193	0.479505	0.63663	0.00160902	0.0232118
P40939	Trifunctional enzyme subunit alpha, mitochondrial OS=Homo sapiens OX=9606 GN=HADHA PE=1 SV=2	0.365226	0.890145	0.847562	0.449932	0.213777	0.216825	0.462189	0.544564	0.899065	0.477176	0.294288	0.523442	0.863046	0.546908	0.335416	0.656527	0.54342	0.269042	0.17638	0.295186	0.562182	0.216121	0.139687	0.59122	1.07432	0.89914	0.650129	1.17983	1.22234	0.393036	0.358347	0.397841	0.614809	1.06952	0.498258	0.67736	0.740473	0.469048	0.633444	0.00584556	0.0499885
P67936	Tropomyosin alpha-4 chain OS=Homo sapiens OX=9606 GN=TPM4 PE=1 SV=3	0.417401	0.500367	0.224194	0.145027	0.41704	1.23709	0.427658	0.467885	0.366599	0.294074	0.284413	0.381407	0.398979	0.61809	0.365908	0.54477	0.272296	0.453137	0.151883	0.412215	0.505214	0.517404	0.660672	1.02926	0.512927	0.517668	0.750625	0.739473	0.855016	0.753863	0.829287	0.734152	0.589221	0.70458	0.326869	0.705679	0.696048	0.437553	0.628625	0.000904239	0.0168554
Q14533	Keratin, type II cuticular Hb1 OS=Homo sapiens OX=9606 GN=KRT81 PE=1 SV=3	0.0494995	0.289161	0.343582	0.834339	0.859314	0.647385	0.399324	0.294647	0.829337	1.24621	0.382772	1.27533	0.298613	0.27281	0.243024	0.456486	0.90531	0.409726	0.643787	1.02192	0.221874	0.66443	0.699347	1.57614	0.830375	1.00267	1.37756	0.617582	0.53402	0.482865	0.611681	0.742543	1.51961	1.35855	0.869962	1.24757	0.982394	0.577749	0.588103	0.00246052	0.0297956
Q9Y624	Junctional adhesion molecule A OS=Homo sapiens OX=9606 GN=F11R PE=1 SV=1	0.616068	0.269219	0.533144	0.320631	0.321016	0.42026	0.808388	0.729872	0.236652	0.400606	0.8801	0.0695274	0.366683	0.908293	0.762003	0.620793	0.611933	0.302002	0.322873	0.486926	0.790802	0.257898	0.354451	1.60167	0.818941	0.64955	0.520258	0.957329	1.15011	0.819034	1.27803	0.755128	0.430721	0.710574	0.488856	0.851101	0.848562	0.495224	0.583603	0.000713499	0.0144353
P12429	Annexin A3 OS=Homo sapiens OX=9606 GN=ANXA3 PE=1 SV=3	0.63948	0.155911	0.998847	0.470899	0.528485	0.395538	0.406408	0.433095	0.270459	0.622548	0.488242	0.560192	0.165454	0.277641	0.284798	0.145038	0.286935	0.333355	0.26653	0.352656	0.278093	0.752806	1.21988	0.41251	0.883737	1.01438	0.271338	0.685299	0.508486	0.747321	0.840655	0.875389	0.708629	0.870403	1.36171	0.868705	0.772967	0.449273	0.581233	0.00142556	0.0223113
P43304	Glycerol-3-phosphate dehydrogenase, mitochondrial OS=Homo sapiens OX=9606 GN=GPD2 PE=1 SV=3	0.555197	0.667156	0.497601	0.263843	0.133874	0.33219	0.404637	0.402565	0.51345	0.184212	0.541965	0.367502	0.616604	0.550451	0.0887327	0.526553	0.833284	0.0450189	0.170991	0.104491	1.0554	0.840379	0.634736	0.786054	1.04219	0.803618	0.598335	1.27038	1.02719	0.359318	0.394074	0.719469	0.792499	0.5614	0.787522	0.949835	0.776298	0.449167	0.578601	0.00103884	0.018733
P11142	Heat shock cognate 71 kDa protein OS=Homo sapiens OX=9606 GN=HSPA8 PE=1 SV=1	0.295659	0.470453	0.379124	0.311021	0.403723	0.686012	0.490522	0.477824	0.301097	0.315158	0.363812	0.58701	0.423822	0.361385	0.488487	0.478557	0.299233	0.374354	0.390975	0.439383	0.481977	0.466788	0.475483	0.763211	0.632719	1.25534	0.550407	0.493369	0.523807	1.78703	0.568917	0.437695	1.17276	0.662625	0.38906	0.33294	0.736144	0.424429	0.576556	0.00157756	0.0235782
P40121	Macrophage-capping protein OS=Homo sapiens OX=9606 GN=CAPG PE=1 SV=2	0.398672	0.848448	0.569598	0.617673	0.353959	0.187984	0.890732	0.511904	0.333848	0.511577	0.465726	0.625746	0.289173	0.683796	0.145144	0.373457	0.666393	0.199638	0.238603	0.0783679	0.464737	0.720669	0.311681	0.774632	0.573912	0.875105	0.919921	0.929081	0.178007	0.328872	0.736723	0.749535	1.69517	0.914356	0.569127	1.08454	0.794537	0.455979	0.573893	0.00157983	0.0231942
O00429	Dynamin-1-like protein OS=Homo sapiens OX=9606 GN=DNM1L PE=1 SV=2	0.828113	0	1.03621	0.368682	0.705815	0.179228	0.352397	0.676622	0	0.428349	1.03771	1.23858	0.346809	0.597476	0.864153	0.270108	0.273467	0.257251	0.247912	0.151511	0.261602	0.343061	0.25981	0.982903	0.588069	0.871408	0.970942	0.501108	0.410729	1.50219	1.1898	0.286669	1.07751	0.799812	1.05437	0.867939	0.854112	0.466299	0.545946	0.00240118	0.0292909
Q02878	60S ribosomal protein L6 OS=Homo sapiens OX=9606 GN=RPL6 PE=1 SV=3	0.273585	0.674407	0.856675	0.199193	0.111444	0.375968	0.297501	0.553794	0.420479	0.160908	0.882075	0.667463	0.441709	0.828414	0.539104	0.317403	0.524682	0.148455	0.457118	0.109715	0.162658	0.452327	0.496414	1.3504	0.790626	0.262532	1.91174	0.594364	0.351271	1.18892	0.457407	0.677518	0.557948	0.930339	0.769443	0.881716	0.82494	0.432674	0.524491	0.00155627	0.0234714
O75915	PRA1 family protein 3 OS=Homo sapiens OX=9606 GN=ARL6IP5 PE=1 SV=1	0.367233	1.06237	0.775565	0.187836	0.194853	0.194164	0.81193	0.315946	0.184884	0.183102	0.425039	0.0913788	0.553006	0.384897	0.147278	0.807871	0.287521	0.112547	0.148453	0.282647	0.521705	0.990619	0.621541	0.675872	1.06669	0.798071	0.777681	1.52809	1.1596	0.353027	0.6198	0.775405	0.72853	0.650638	0.433896	0.914627	0.806302	0.419669	0.520486	0.000728173	0.0145547
O14638	Ectonucleotide pyrophosphatase/phosphodiesterase family member 3 OS=Homo sapiens OX=9606 GN=ENPP3 PE=1 SV=2	0.212714	0.223896	0.258825	0.254233	0.0911181	0.086524	0.195678	0.264827	0.522958	0.406154	0.170648	0.918754	0.320972	0.139465	0.937029	0.451231	0.477835	0.88698	0.849073	0.176589	0.24811	0.314138	0.172903	0.335249	1.0961	0.986034	0.742894	0.272417	0.678468	0.282321	0.386496	0.799876	1.06543	1.41915	1.18092	0.375035	0.74003	0.373072	0.504131	0.0021001	0.0265959
Q14644	Ras GTPase-activating protein 3 OS=Homo sapiens OX=9606 GN=RASA3 PE=1 SV=3	0.315058	0.329045	0.509448	0.4543	0.473814	0.308499	0.620679	0.546694	0.618041	0.530442	0.391858	0.460867	0.332896	0.433211	0.29913	0.3661	0.203197	0.303878	0.226354	0.202189	0.478229	0.317352	0.180638	0.62414	0.693704	0.68591	0.655541	0.62919	0.666431	0.495195	0.547806	0.890072	1.69943	0.831112	1.18164	0.398762	0.769149	0.38704	0.503205	2.7988e-05	0.00149781
P06576	ATP synthase subunit beta, mitochondrial OS=Homo sapiens OX=9606 GN=ATP5F1B PE=1 SV=3	1.08029	0.331765	0.354518	0.24637	0.112145	0.199829	0.532137	0.650352	0.183828	0.297403	0.762385	0.386373	1.08365	0.622277	0.0887327	1.30359	0.290449	0.168821	0.244972	0.343774	0.876254	0.164701	0.0673412	1.26575	1.26979	1.28801	0.637761	1.8481	1.88621	0.523376	0.547806	0.497825	0.301363	0.596696	0.618302	0.440858	0.901681	0.451825	0.501092	0.00477886	0.0447917
Q16762	Thiosulfate sulfurtransferase OS=Homo sapiens OX=9606 GN=TST PE=1 SV=4	0.369908	0.89649	0.565041	0.356451	0.124762	0.31365	0.641044	0.298197	0.393011	0.338462	0.381192	0.471793	0.388545	0.505359	0.112212	0.45088	0.823329	0.344609	0.224884	0.105013	0.871757	0.676481	0.599246	0.794788	1.95479	0.788211	0.826383	1.33809	0.528913	0.184188	0.599772	1.08305	0.609833	1.01492	0.457761	1.39911	0.890754	0.445753	0.500422	0.000496846	0.0111387
Q14344	Guanine nucleotide-binding protein subunit alpha-13 OS=Homo sapiens OX=9606 GN=GNA13 PE=1 SV=2	0.612054	0.532999	0.2889	0.17211	0.3084	0.432105	0.43297	0.550954	0.170093	0.099874	0.552235	0.227454	0.412394	0.533058	0.593991	0.656877	1.04175	0.793459	0.26408	0.364672	0.358297	0.27236	0.540095	0.517317	0.813496	1.31636	0.775362	0.976677	0.971012	0.631071	1.28399	0.859308	0.640396	1.74014	0.339885	0.721752	0.891289	0.443964	0.498115	6.86897e-05	0.00292195
P61006	Ras-related protein Rab-8A OS=Homo sapiens OX=9606 GN=RAB8A PE=1 SV=1	0.149167	0.0208486	0.607875	0.0489246	0.257934	0.368242	0.135469	0.175368	0.232426	0.0166457	0.550655	0.0228447	0.340349	0.828414	0.744013	0.5234	1.22152	0.959868	0.297396	0.362582	0.433255	0.798601	0.497779	0.6752	0.900617	0.83628	0.651675	0.681816	0.521983	0.441599	0.70641	1.06137	1.40873	0.797148	1.21491	1.02943	0.840552	0.417112	0.496236	0.000382232	0.00919019
P61106	Ras-related protein Rab-14 OS=Homo sapiens OX=9606 GN=RAB14 PE=1 SV=4	0.655534	0	0.405554	0	0.523579	0.246697	0.617137	0.763951	0	0	0.534854	0	0.294638	1.10799	0.671746	1.50188	0.0802248	0.503515	0.181769	0.549098	0.603408	0.0956072	0.190648	1.49552	0.437785	0.816559	0.465372	1.27734	1.2869	1.10563	1.22986	0.771209	0.346141	0.775838	0.435343	0.494435	0.841379	0.414254	0.492351	0.00325554	0.0346214
P01704	Immunoglobulin lambda variable 2-14 OS=Homo sapiens OX=9606 GN=IGLV2-14 PE=1 SV=2	0.490981	0.755082	0.528587	0.324126	0.309802	0.182319	0.113334	0.86335	0	0.214174	0.497328	0.267184	0.192782	0.691526	0.234181	0.348232	1.26603	0.114959	0.52522	0.358925	0.770564	0.425814	0.220679	1.61376	1.15871	1.62079	0.453776	0.166004	0.46362	0.21388	0.613305	1.57808	0.557237	0.251065	1.79778	0.756194	0.864939	0.421529	0.487352	0.00539342	0.0486287
P01599	Immunoglobulin kappa variable 1-17 OS=Homo sapiens OX=9606 GN=IGKV1-17 PE=1 SV=2	0.444158	0.602797	0.803817	0.421975	0.50185	0.256482	0.375418	0.306006	0.117269	0.69246	0.392253	0.650577	0.0799945	0.314359	0.516235	0.223163	0.423376	0.127554	0.360599	0.380868	0.304328	0.569626	0.138777	0.683934	0.660489	0.798688	0.448365	0.340908	0.592383	0.21388	0.962991	0.855113	1.48407	0.807803	1.47019	1.15802	0.80591	0.391476	0.485756	0.000141373	0.00488621
P84243	Histone H3.3 OS=Homo sapiens OX=9606 GN=H3-3A PE=1 SV=2	0	0	0	0.636894	0	0.880691	0.217813	0	0	0	0.286783	0	0.19775	1.71674	0.432076	0.491169	0.368331	0.494137	0.389506	0.646797	0.266849	0.761644	1.11659	0.700058	0.823841	1.36134	0.987949	0.488338	0.453771	0.54401	0.721567	0.631371	1.09386	1.3146	0.901058	0.60618	0.817534	0.38712	0.473522	0.00320325	0.0345077
P61313	60S ribosomal protein L15 OS=Homo sapiens OX=9606 GN=RPL15 PE=1 SV=2	0.379942	1.55096	0.950545	0	0.603482	0.152447	0.36922	0	0	0.797883	0.361046	0.561185	0	0	0.305838	0.267305	0	0	0.43703	0.196442	0.527701	0.463574	0.54965	1.08704	0.733453	1.10497	0.818653	1.21388	0.229074	0.883701	1.03553	1.14248	0.443515	0.85442	0.614686	0	0.781646	0.368446	0.471371	0.00318123	0.0349514
P55209	Nucleosome assembly protein 1-like 1 OS=Homo sapiens OX=9606 GN=NAP1L1 PE=1 SV=1	0.139134	0.131437	0.528587	0.343346	0.456291	0.240516	0.139011	0.166848	0.219748	0.658059	0.372897	1.17104	0.340349	0.326921	0.578744	0.234374	0.490718	0.191598	1.42917	0.589849	0.358297	1.34171	0.505969	1.2288	0.686081	1.17338	1.17734	0.486017	0.336316	0.438076	0.99547	0.704786	1.34618	0.986279	2.37341	1.50473	1.03361	0.476288	0.460802	0.000851172	0.0164197
Q92187	CMP-N-acetylneuraminate-poly-alpha-2,8-sialyltransferase OS=Homo sapiens OX=9606 GN=ST8SIA4 PE=1 SV=1	0.509711	0.517589	0.771919	0.21754	0.178031	0.144722	0.287761	0.466465	0.0802925	0.555966	0.637559	0.784666	0.0894349	0.915701	0.709861	0.421452	0.553375	0.198834	0.0269469	0.655156	0.21138	0.170325	0	2.13242	1.06941	0.926256	1.61875	0.246104	0.249866	0.392784	1.49293	0.388052	0.0796053	1.60628	0.175728	0.886308	0.866501	0.395856	0.456844	0.0054646	0.0482222
P07237	Protein disulfide-isomerase OS=Homo sapiens OX=9606 GN=P4HB PE=1 SV=3	0.171241	0.44326	0.256091	0.223655	0.649742	1.16498	0.32672	0.650352	0.0898008	0	1.15108	0.721098	0.45264	0.36525	0.300045	0.7851	0	0.236617	0.144534	0.419007	0.268348	0.0482053	0.0596061	0.990965	1.25727	0.810397	0.770724	1.11908	1.24313	0.991144	0.673931	0.808966	0.517434	0.360948	0.513444	1.12817	0.86043	0.388147	0.451108	0.000140781	0.00496926
P02749	Beta-2-glycoprotein 1 OS=Homo sapiens OX=9606 GN=APOH PE=1 SV=3	0.263551	0.764147	0.713592	0.280443	0.511663	0.274508	0.559585	0.408245	0.557822	0.447214	0.374477	0.246325	0.370161	0.433855	0.393656	0.402534	0.425718	0.133985	0.253301	0.370942	0.425009	0.436258	0.215674	1.22745	0.879381	1.26767	0.845709	1.40581	1.3004	0.656485	0.510456	0.634867	0.474789	1.03423	0.413648	0.991165	0.895543	0.402725	0.449699	7.9167e-07	0.000109448
P51790	H(+)/Cl(-) exchange transporter 3 OS=Homo sapiens OX=9606 GN=CLCN3 PE=1 SV=2	0	0	0.296191	0	0	0.43468	0.616252	0.647513	0	0	0.571986	0.294995	0.628528	0.501494	0.326573	0.46069	0.686888	0.347021	0	0.559025	0	0.321369	0.184278	0.882127	0.623462	0.98172	0.636214	1.05097	0.919944	0.707565	0.519658	0	0	0.611347	0.980606	0.73706	0.665437	0.299021	0.449361	0.00083193	0.0162373
O00339	Matrilin-2 OS=Homo sapiens OX=9606 GN=MATN2 PE=1 SV=4	0.214052	0.893771	0.781944	0.294421	0.325922	0.125666	0.417033	0.261987	0.181715	0.503809	0.168673	0.521455	0.157505	0.185524	0.231132	0.0753219	0.155765	0.0758355	0.250361	0.946162	0.155162	1.20433	0.757589	1.01784	0.575001	0.955837	1.9844	0.325043	0.434438	0.249862	0.980854	0.602005	1.13935	1.03356	1.03412	0.942181	0.867269	0.38631	0.445433	0.000671226	0.0144619
P07900	Heat shock protein HSP 90-alpha OS=Homo sapiens OX=9606 GN=HSP90AA1 PE=1 SV=5	0.234788	0.501273	0.203233	0.295295	0.225692	0.825068	0.383387	0.431675	0.3423	0.129836	0.580281	0.225467	0.704051	0.489576	0.364993	0.447377	0.219593	0.366851	0.111707	0.218385	0.327565	0.928756	0.788529	1.40213	1.57907	1.37798	0.795461	0.595138	0.610257	2.67727	0.509373	0.473353	0.58851	0.599359	0.431727	0.371209	0.923911	0.406334	0.439797	0.00159922	0.0232728
P49411	Elongation factor Tu, mitochondrial OS=Homo sapiens OX=9606 GN=TUFM PE=1 SV=2	1.20872	0.269219	1.02345	0.296169	0	0.0278113	0.270938	0.230037	0.0665583	0.774579	0.43847	1.00815	0.512263	0.305663	0.179295	0.794909	0.350178	0.0903059	0.375297	0.0621719	0.0337309	0.277984	0.0295755	0.297625	0.879381	1.11299	0.76222	1.15158	0.969918	0.422475	0.792478	0.685209	1.33694	0.862412	1.04063	0.832732	0.85743	0.375021	0.437378	0.000181233	0.00556787
O00187	Mannan-binding lectin serine protease 2 OS=Homo sapiens OX=9606 GN=MASP2 PE=1 SV=4	0.107695	0.968101	0.264293	0.228897	0.255832	0.384723	0.108021	0.709282	0.75644	0.195309	0.0675481	0.34863	0.0611138	0.125937	0.342429	0.151695	1.02594	1.11342	0.357169	0.353178	0.242113	0.968123	1.16528	0.0960732	1.83227	0.769107	1.3049	1.13378	0.454865	0.641891	0.151026	1.40258	1.6248	1.24334	2.0921	0.58628	1.02562	0.447877	0.43669	0.00138204	0.0218362
P27797	Calreticulin OS=Homo sapiens OX=9606 GN=CALR PE=1 SV=1	0.785303	0.535719	0.729085	0.22715	0.0981272	0.913653	0.510887	0.488474	0.239821	0.234149	0.86667	0.630712	0.190794	0.353976	0.187833	0.956063	0.217837	0.266362	0.307685	0.33437	0.359047	0.12453	0.058241	0.856597	2.07022	2.41024	0.899049	1.98392	1.08373	0.701022	0.389743	0.506215	1.11661	0.207778	0.0491749	0.244921	0.963016	0.418108	0.434165	0.00364797	0.037358
P14625	Endoplasmin OS=Homo sapiens OX=9606 GN=HSP90B1 PE=1 SV=1	0.353854	0.315449	0.636127	0.377418	0.255832	0.414594	0.272709	0.319496	0.126778	0.684692	0.614648	0.637665	0.257374	0.370403	0.184784	0.270809	0.458511	0.189187	0.224884	0.596641	0.244362	0.715046	0.364917	1.04606	0.882648	0.842443	1.04361	0.679495	0.605879	0.560617	0.811966	0.643257	0.901245	1.25732	1.02255	1.44886	0.903534	0.386356	0.427605	3.43962e-08	1.90211e-05
Q5SQ64	Lymphocyte antigen 6 complex locus protein G6f OS=Homo sapiens OX=9606 GN=LY6G6F PE=1 SV=2	0.890322	0	0.469349	0	0.489935	0.516054	0.526825	0.461495	0.234539	0.304061	0.517474	0.211562	0.337368	0.630651	0.288153	0.621844	0.409908	0.236885	0.160702	0.233536	0.499967	0.60819	0.244794	0.830395	1.01714	0.730898	0.723568	0.91902	1.2424	0.62629	1.21254	1.13689	0.818086	0.734548	0.661692	1.2093	0.91252	0.386679	0.423748	4.82442e-08	2.00093e-05
Q12846	Syntaxin-4 OS=Homo sapiens OX=9606 GN=STX4 PE=1 SV=2	0.398003	0	0	0	0	0	0	0	0.931816	0	0.284413	0	0.21365	1.09221	0.631496	0.872683	0.363647	0.657062	0.607531	0.16614	0.508962	0.122924	0.450003	0.421916	0.471	0.966313	0.514847	0.15633	0.254608	0.419708	1.23094	1.26694	1.1294	1.12946	1.43981	0.478362	0.759972	0.317415	0.417666	0.00203964	0.0262307
P17987	T-complex protein 1 subunit alpha OS=Homo sapiens OX=9606 GN=TCP1 PE=1 SV=1	0.450178	0.0135969	0.226017	0.72688	0.342744	0.262147	0.27448	1.03162	0.426818	0.0798992	2.10584	0.0824396	0.122228	0.538534	0.804998	0.231571	0.295719	0.0849465	0.0808408	0.336982	0.0179898	0.144616	0.0914566	1.13474	1.01878	0.875721	0.852666	0.677947	0.787898	0.788084	1.19088	1.23338	0.623338	1.26465	0.474393	0.952896	0.91349	0.381415	0.417536	0.000488039	0.0114036
P62826	GTP-binding nuclear protein Ran OS=Homo sapiens OX=9606 GN=RAN PE=1 SV=3	0.410043	0	0	0	1.09131	1.67434	0	0.90524	0	0	0.176573	0	0.400469	0.896053	0.258575	0.239629	0	0.524417	0.195488	0.456624	0.260103	1.53454	1.0538	0.485741	1.36672	1.57334	1.3049	0.731734	0.98232	0.488149	1.6445	0.763518	0.888452	1.42315	0	1.99152	1.04954	0.438139	0.417458	0.00208907	0.0266597
O15144	Actin-related protein 2/3 complex subunit 2 OS=Homo sapiens OX=9606 GN=ARPC2 PE=1 SV=1	0.65754	0.110588	0.296191	0	0.552316	0.406354	0.33823	0.545274	0.054937	0.0321816	0.934613	0.0178785	0.396991	1.52348	0.650401	0.965522	0.127071	0.853216	0.145023	0.187038	0.109438	0.338241	0.107382	0.736337	1.15327	1.23254	0.715065	1.33306	0.794464	0.721907	0.600313	1.3823	1.44711	1.2793	1.2865	0.0834263	0.981969	0.406518	0.413982	0.000166208	0.00540665
P16615	Sarcoplasmic/endoplasmic reticulum calcium ATPase 2 OS=Homo sapiens OX=9606 GN=ATP2A2 PE=1 SV=1	0.610717	0.298226	0.168601	0.235013	0.275457	0.194679	0.199219	0.387656	0.265177	0.363985	0.743424	0.715138	0.548534	0.540788	0.231437	0.766532	0.370088	0.310577	0.288087	0.303023	0.616901	0.322976	0.247979	1.46125	0.763945	0.859698	1.71925	1.39498	1.26027	0.66806	1.00575	0.755128	0.539468	0.221763	1.17224	0.649041	0.959296	0.391488	0.408099	3.06822e-06	0.000282787
P04843	Dolichyl-diphosphooligosaccharide--protein glycosyltransferase subunit 1 OS=Homo sapiens OX=9606 GN=RPN1 PE=1 SV=1	0.545832	0	0.34905	0.157258	0.118454	0.235881	0.334689	0.577223	0.0623323	0.604793	1.20046	0.0595949	0.903292	0.721803	0.37597	1.30149	0.205539	0.199906	0.0426251	0.16614	0.374788	0.370378	0.0937317	0.903626	1.28776	0.928721	0.470783	2.59028	2.13207	1.03644	0.557008	0.934121	0.385943	0.635987	0.185129	0.473004	0.963144	0.391358	0.406334	0.0024802	0.0298163
P13987	CD59 glycoprotein OS=Homo sapiens OX=9606 GN=CD59 PE=1 SV=1	0	1.81655	0.719061	0	0	0	0	0	0	0	0.155637	0	0	1.14503	0.195151	0.090036	0.633014	0.0806589	0	0	0.400273	1.09105	1.4442	0.542847	0.585347	0.64955	0.510981	0.765012	1.24349	0.771225	1.74627	0.71877	0.528806	1.15077	0.741963	0.868705	0.832595	0.337854	0.405785	0.00567308	0.0495349
Q15019	Septin-2 OS=Homo sapiens OX=9606 GN=SEPTIN2 PE=1 SV=1	0.334456	0.528467	0.472994	0.111828	0.309802	0.725669	0.51797	0.465045	0.83145	0.250795	0.43531	0.337704	0.267808	0.378455	0.168318	0.246986	0.716753	0.114155	0.374807	0.276378	0.111687	0.020889	0.359456	0.457524	0.525995	1.01808	0.483925	0.441517	0.428602	2.70948	0.532108	0.101383	0.892005	1.17075	1.6799	1.20853	0.896139	0.363356	0.405468	0.00150468	0.0229015
P55212	Caspase-6 OS=Homo sapiens OX=9606 GN=CASP6 PE=1 SV=2	0.398672	0.550222	0.636127	0	0	0.302834	0.330262	0.502674	0.574725	0.790115	0.174993	0.368495	0.148064	0.285371	0	0	0.495988	0.0651167	0	0	1.17533	0.745576	1.12296	0.668482	1.49685	0.502261	0.783866	0.377669	0	0.670324	0	1.34035	1.50397	1.70551	1.26264	1.89125	0.938706	0.376849	0.401456	0.00157892	0.0233878
O60716	Catenin delta-1 OS=Homo sapiens OX=9606 GN=CTNND1 PE=1 SV=1	0	0.988043	1.17018	0.170363	0.233402	0.256482	0.725159	0.085909	0	0.227491	0.120876	0.175805	0	0.315326	0.154901	0.128573	0.364232	0.053058	0.389506	1.2309	0.279592	1.57631	0.666587	0.498506	0.960513	1.29848	1.78186	0.677173	0.84772	0.163807	1.11023	1.19981	1.2815	0.79848	1.4832	1.15113	1.01942	0.4049	0.397188	0.000282086	0.00731219
Q86YZ3	Hornerin OS=Homo sapiens OX=9606 GN=HRNR PE=1 SV=2	0	0.430569	0.444742	0.274327	0.112846	2.68379	0.469272	0.124959	0.109874	0.197529	0.302584	0.00297974	0.08546	0.603596	0.218935	0.213003	0.204954	0.062705	0.87994	0.586715	0.364294	1.32243	1.23034	1.30807	0.816763	2.10888	2.7559	0.568438	0.43152	0.398571	0.599772	1.57808	1.17702	1.17208	1.0334	1.6249	1.19795	0.475037	0.39654	0.00234007	0.0289715
P31930	Cytochrome b-c1 complex subunit 1, mitochondrial OS=Homo sapiens OX=9606 GN=UQCRC1 PE=1 SV=3	0.379273	0.284629	0.641595	0.166868	0.369379	0.0927043	0.413491	0.238557	0.501828	0	0.701947	0	0.43525	0.687339	0.328097	0.477856	2.54963	0	0.146493	0	0	0.278787	0.203844	0.908329	1.4179	0.974941	0.880496	1.27386	1.61373	0.692467	0.720484	0.697095	0	0	2.14706	1.67159	0.999843	0.386851	0.386911	0.00335043	0.0351795
P11277	Spectrin beta chain, erythrocytic OS=Homo sapiens OX=9606 GN=SPTB PE=1 SV=5	0.0468238	1.09591	0.400997	0.38266	0.340641	0.0762236	0.783596	0.102239	0.463795	0.344011	0.33379	0.255265	0.241474	0.116596	0.142399	0.210201	0	0.1096	0.170991	0.271153	1.0584	0.679695	0.0277555	0.727604	1.01605	0.853536	0.928425	0.578886	0.431156	0.26974	0.713988	0.872592	1.46061	0.506126	1.15199	1.67771	0.860648	0.332792	0.386676	8.75907e-05	0.00345983
Q969T9	WW domain-binding protein 2 OS=Homo sapiens OX=9606 GN=WBP2 PE=1 SV=1	0	0	0	0	0	0.443951	0.618023	0.563023	0	0	0.516684	0	0.503816	1.2262	0	0.857619	0.58851	0.377034	0	0	0.470734	0	0.29803	0.698714	1.01061	0.912698	0.702696	1.08038	1.16142	1.17634	1.68077	1.0397	0	0	0	0	0.727948	0.281027	0.386054	0.00542143	0.0483556
P19012	Keratin, type I cytoskeletal 15 OS=Homo sapiens OX=9606 GN=KRT15 PE=1 SV=3	0	0.205767	0.481196	0.438574	0.278261	0.0885841	0	0.257727	0.328565	0.357327	0.381587	0.711165	0	0.295678	0.417745	0.228768	0.603735	0.130233	0.493864	0.349521	0	1.44054	0.632916	0.741712	0.844533	1.57765	0.732845	0.524325	0.269199	0.274773	1.05501	0.575436	1.80178	1.07419	1.28433	1.35089	0.931283	0.35312	0.379175	0.000109111	0.00402257
O14828	Secretory carrier-associated membrane protein 3 OS=Homo sapiens OX=9606 GN=SCAMP3 PE=1 SV=3	1.63081	0.969914	0	0	0	0.124121	0.255001	0.253467	0	0	0.99347	0	0.263336	0.379422	0.347003	0.27221	0.349593	0.156762	0	0.518796	0.549439	0.903046	0.999653	1.7273	1.09991	1.38661	2.51471	0.630351	0.527454	1.2317	0.819003	0.981666	1.73284	0.725225	0.726776	0	1.08489	0.389828	0.359326	0.000495578	0.0112625
P01782	Immunoglobulin heavy variable 3-9 OS=Homo sapiens OX=9606 GN=IGHV3-9 PE=1 SV=2	0.417401	0.657184	0.51036	0.460416	0.149293	0.0515024	0.334689	0.247077	0.122552	0.278538	0.120876	0.496624	0.22309	0.0982373	0.246988	0.0364348	0.625402	0.251892	0.656035	0.260704	0.215878	0.780123	0.58059	0.468945	0.72583	1.47289	1.25465	0.86949	0.910096	1.17357	1.02308	0.714575	0.845095	1.36188	0.651568	1.00112	0.959444	0.340082	0.354457	2.32143e-08	1.92563e-05
P15924	Desmoplakin OS=Homo sapiens OX=9606 GN=DSP PE=1 SV=3	0.0581953	0.16135	0.149463	0.0995965	0.226393	1.20773	0.461304	0.134898	0.182771	0.188651	0.164328	0.285062	0.171417	0.443839	0.0487877	0.300937	0.363061	0.0610971	0.198917	0.0673964	0.262352	0.23942	0.490499	0.257987	0.564111	0.605178	1.48502	0.519682	0.328656	0.193498	0.616011	0.911747	1.01283	1.12147	1.1397	0.789105	0.73423	0.259455	0.35337	6.55992e-05	0.00286392
P15814	Immunoglobulin lambda-like polypeptide 1 OS=Homo sapiens OX=9606 GN=IGLL1 PE=1 SV=1	0.416732	0.48405	0.59785	0.260349	0.332231	0.168413	0.0903128	0.425995	0.155303	0.487163	0.126801	0.661503	0.163964	0.107256	0.254001	0.0956413	0.931076	0.603736	0.44144	0.274288	0.292335	0.398497	0.306675	0.297625	0.673012	1.49261	1.0552	0.59746	0.698895	1.71884	0.926723	0.497126	0.869972	2.40943	0.666031	1.09143	0.999565	0.351114	0.351266	2.47016e-05	0.001366
P05141	ADP/ATP translocase 2 OS=Homo sapiens OX=9606 GN=SLC25A5 PE=1 SV=7	0.897011	0.0135969	0.494867	0.109207	0.10023	0.163778	0.821669	0.736971	0.159529	0	0.745399	0.0317839	0.848141	0.943078	0.0722668	1.18658	0.308016	0.152743	0.0460547	0.179724	0.56593	0.0707011	0.0127402	1.20259	2.40999	1.58875	0.759128	2.61853	2.25208	0.664285	0.729686	0.564948	0.133623	0.62733	0.0130169	0.491373	1.08118	0.376523	0.348252	0.00176407	0.0239885
P35030	Trypsin-3 OS=Homo sapiens OX=9606 GN=PRSS3 PE=1 SV=2	0	0	0.522207	0.394018	0.481524	0.289444	0	0	0.936042	0	0.43452	1.11244	0.488911	0.751435	0.280834	0.444224	2.08174	0.570776	0.639867	0.924742	0	0	0	0	1.28558	2.14462	1.53681	0.723994	0	0	0.857436	0.90056	3.27661	1.88199	2.24107	2.05581	1.30035	0.450119	0.346153	0.00171873	0.0235651
Q6DD88	Atlastin-3 OS=Homo sapiens OX=9606 GN=ATL3 PE=1 SV=1	0.463556	0	0	0.182594	0	0.381118	1.50521	0.317366	0.194392	0	0.844154	0.809497	0.560458	0.528549	0.206738	0.763029	0.239503	0	0	0	0	1.37626	0	1.66281	1.34221	0.627364	1.55227	2.124	2.1638	0.364099	0.0903988	1.05718	1.05548	1.29262	0.448359	0	1.06005	0.364019	0.343399	0.00096964	0.0176773
Q15286	Ras-related protein Rab-35 OS=Homo sapiens OX=9606 GN=RAB35 PE=1 SV=1	0.0715736	0.200328	0.257003	0.320631	0.128967	0.186954	0.288647	0.151938	0	0.432788	0.0687331	0.449941	0.231537	0.400357	0.353711	0.187079	0.526438	0.340054	0.274369	0.218908	0.136423	0.166308	0.367647	0.423932	0.342496	0.665573	0.458415	0.494143	0.454136	0.418198	1.14054	0.624379	1.80391	1.28729	1.1491	0.346716	0.739141	0.250449	0.338838	2.99609e-05	0.00155329
P13612	Integrin alpha-4 OS=Homo sapiens OX=9606 GN=ITGA4 PE=1 SV=3	0	0	0	0	0	0.471762	0	0	0	0	1.57494	0	0.84665	1.3225	0	0	0	0.961208	0	0.564772	0.835027	1.0099	0.487769	0	0	2.04479	2.69174	0.581208	0.838966	1.08978	0.387037	1.10612	1.6909	1.02624	0.50115	1.6226	1.04466	0.351066	0.336059	0.00288349	0.0332202
Q9Y394	Dehydrogenase/reductase SDR family member 7 OS=Homo sapiens OX=9606 GN=DHRS7 PE=1 SV=1	0.226092	0.445979	0.372745	0.260349	0.426152	0.266782	0.354168	0.318786	0.51345	0.390618	0.250836	0.411205	0.182348	0.211935	0.157645	0.202143	0.491889	0.127822	0.17491	0.432591	0.0847021	0.971337	0.589236	0.636905	0.682814	1.52404	1.20208	0.667886	0.378629	0.249107	0.717236	0.860007	2.4635	1.85468	1.14332	1.47335	1.06566	0.341901	0.320835	1.10545e-05	0.000679236
Q8N4C8	Misshapen-like kinase 1 OS=Homo sapiens OX=9606 GN=MINK1 PE=1 SV=2	0	0	1.41534	0	0.573343	0.472792	0	0.777441	0	0	0.730388	0	0	1.26227	0.652841	0.516043	0	0.366583	0.382646	0	0	0	0.502329	1.31412	1.60848	0.587923	2.42967	1.53505	2.46875	1.62851	0	0.627176	0	0	0.523568	0.991165	1.05495	0.332696	0.315365	0.00178189	0.0240338
P31040	Succinate dehydrogenase [ubiquinone] flavoprotein subunit, mitochondrial OS=Homo sapiens OX=9606 GN=SDHA PE=1 SV=2	0.923767	0	0	0	0	0	0	0.391915	0	0	0.565666	0	1.62026	0.617768	0.111907	1.16556	0.72378	0	0.390485	0.838537	0	0.624259	0	1.60032	3.06885	1.67133	0.350962	2.70482	2.53222	0.513563	0.434131	0	0	0	1.83538	0.486781	1.1691	0.346692	0.296545	0.00367578	0.0371837
P09651	Heterogeneous nuclear ribonucleoprotein A1 OS=Homo sapiens OX=9606 GN=HNRNPA1 PE=1 SV=5	0.345159	0.311823	0.603318	0.261223	0.309802	0.243091	0.331147	0.084489	0.45323	0.464969	0.265452	0.571118	0.124215	0.104357	0.0966607	0.0557032	0.421034	0.1439	0.121506	0	0.0772063	0.75843	0.440448	0.681247	1.56056	1.89134	1.20904	0.455447	0.49426	0.256153	0.493134	0.669827	1.88067	1.23535	1.27855	0.826609	0.994783	0.286447	0.287949	2.98076e-06	0.000290887
P30048	Thioredoxin-dependent peroxide reductase, mitochondrial OS=Homo sapiens OX=9606 GN=PRDX3 PE=1 SV=3	0.824768	0	0.282521	0	0	0.0968245	0.5162	0.504094	0	0	0.518264	0	0.437237	0.44706	0	1.32426	1.28067	0.172305	0.340021	0.0950864	0.427258	0.280394	0.113752	1.3121	0.96378	1.87655	0.165431	2.22538	2.07662	0.370138	0.970569	1.60115	1.56083	1.15543	0.564065	0.328347	1.16695	0.333075	0.285422	3.97325e-05	0.00193871
O75340	Programmed cell death protein 6 OS=Homo sapiens OX=9606 GN=PDCD6 PE=1 SV=1	0	0	0	0	0.537597	0	0	0	0	1.58245	0.711032	0	0	0.965303	1.53285	0	0	0	0	0	0.532948	0	0.333521	0.669153	1.20445	0.538621	0	2.35966	1.74979	1.6587	0.314501	2.38215	0	0.362945	0	1.09755	0.94904	0.269378	0.283843	0.0047382	0.0446629
Q9NTJ5	Phosphatidylinositide phosphatase SAC1 OS=Homo sapiens OX=9606 GN=SACM1L PE=1 SV=2	0.649514	0.247464	0.959659	0	0	0.123606	0.0646356	0.668102	0	0	1.0306	0	0.828763	0.463809	0.153072	1.20165	0.316214	0.0144704	0.136204	0.136883	0.0532199	0.216121	0	0.750446	1.4081	1.39585	0.503251	3.42572	3.04581	0.833125	0.447664	0.637664	0.518145	0.558736	0.467885	0.538827	1.11779	0.315825	0.282545	0.00144307	0.0223743
Q03518	Antigen peptide transporter 1 OS=Homo sapiens OX=9606 GN=TAP1 PE=1 SV=2	0.329105	0	0.491221	0.310147	0	0.0978546	0	0	0	0	0.181708	0	0	0.190355	0.296081	0.236476	0.207882	0	0	0.467595	2.11905	0	0.172903	0	0.340862	0.565737	0.455322	1.679	0.625577	0.276786	0.377835	0.322328	2.09604	0.420218	1.1708	1.94865	0.790704	0.221756	0.280453	0.00492998	0.0459486
P55786	Puromycin-sensitive aminopeptidase OS=Homo sapiens OX=9606 GN=NPEPPS PE=1 SV=2	0	0	0	0	0	0.814253	0	0.454395	0	0	0.243331	0	0.231537	0.281506	0.450677	0	0	0.971927	0	0.934146	2.28995	0	0	0.439384	3.43095	0.876338	1.35824	0.503817	0	0.480852	0.808718	0.827844	0.789656	0.907031	1.15055	1.90656	1.03692	0.290075	0.279747	0.0028424	0.0329758
Q8TAF5	Putative uncharacterized protein LQK1 OS=Homo sapiens OX=9606 GN=FLVCR1-DT PE=5 SV=1	0	0	0	0	0	0.494938	0	0	0	0	0.806232	2.50795	0	0	0	1.64237	0	0	0	0	2.19251	0	0	0.953342	0.560844	2.7307	2.87881	0.500721	0	0	0.554843	1.34525	0.85931	1.68553	2.48478	0.939119	1.19179	0.332348	0.278865	0.00543793	0.0482434
Q99829	Copine-1 OS=Homo sapiens OX=9606 GN=CPNE1 PE=1 SV=1	0.925774	0	0.290723	0	0	0.235366	0	0.152648	0	0	0.517079	0	0.538597	0.510512	1.07668	0.386419	0	0.135861	0	0	1.95489	0	0.237969	2.35211	2.60275	0.867094	0.710427	2.10659	1.69726	0.760657	0.162934	1.41936	0.609122	0.248401	0.841036	0	1.10598	0.302718	0.27371	0.000871632	0.0164323
P99999	Cytochrome c OS=Homo sapiens OX=9606 GN=CYCS PE=1 SV=2	0.363219	0	0	0	0	0	0	0	0	0	0.455456	0	0	0.996223	0	0.249788	0	0	1.04064	0	1.17908	1.75789	0	0	1.1304	0.916395	1.20054	1.04942	0.906448	0.330633	1.19142	1.08794	0	0.869071	1.60108	2.25557	0.964533	0.262709	0.272369	0.000653735	0.0142704
P16402	Histone H1.3 OS=Homo sapiens OX=9606 GN=H1-3 PE=1 SV=2	0.0541819	0	0	0	0	0.275023	0	0	0.0971962	0	0.0509573	0	0	1.55569	0.284189	0.525852	0	0	0	0	0.571177	1.58113	2.02479	1.34167	2.12032	2.51131	0.680278	0.831181	0.432615	0.383726	2.14359	0.54537	1.54733	1.59696	0.385445	0.0949069	1.12421	0.305226	0.271503	0.00125804	0.0212968
P07093	Glia-derived nexin OS=Homo sapiens OX=9606 GN=SERPINE2 PE=1 SV=1	0	0	0.970595	0	0	0	0	0.416055	1.38082	0	0.162747	0.365515	0.16297	0.183913	0.0497025	0	1.01599	0.266898	0	0.166662	0	0	0.688427	0.202224	0.413826	2.21057	2.09572	1.48668	0.157215	0.518596	1.68672	2.13464	0.232419	0.265716	0.414371	0.381159	0.93845	0.253491	0.270117	0.00195502	0.0257411
Q99805	Transmembrane 9 superfamily member 2 OS=Homo sapiens OX=9606 GN=TM9SF2 PE=1 SV=1	1.28766	0	0	0	0	0	0	0	0	0	1.51884	0	0	0.382642	0	0.921029	0	0	1.00292	0	0	0	0.58059	0	1.0019	1.56903	0	1.56059	2.0624	1.92869	1.84695	0	1.47625	0	0	0.732467	0.93679	0.247551	0.264255	0.00336024	0.0350606
Q9UIB8	SLAM family member 5 OS=Homo sapiens OX=9606 GN=CD84 PE=1 SV=1	0	0	0	0	0	0	0	0.655322	0	0	0.628474	0	0.630516	1.24262	0.221679	0.846058	0	0.350237	0.496313	0	0.292335	0	0.444543	1.1596	1.53061	0.85785	1.01191	1.3083	1.51926	0.645162	0.837407	0.80547	0.399448	0.785827	0.916967	0.649041	0.955912	0.252526	0.264173	1.43016e-06	0.000169474
Q06830	Peroxiredoxin-1 OS=Homo sapiens OX=9606 GN=PRDX1 PE=1 SV=1	0.452853	0.132343	0.0437451	0	0.0574745	0.717428	0.0478127	0.89175	0.287363	0	0.368947	0.179778	0.137133	0.931805	0.124104	0.614136	0.241845	0.565149	0.025967	0.210549	0.257104	0.171129	0.632461	0.758508	1.54695	1.7687	1.36056	0.957329	0.359661	0.464748	0.947293	0.994951	2.74354	1.22269	2.11163	0.0941416	1.17928	0.308299	0.261429	1.3641e-05	0.000808232
P17980	26S proteasome regulatory subunit 6A OS=Homo sapiens OX=9606 GN=PSMC3 PE=1 SV=3	0	0	0	0	0	0.65099	0	1.84101	0	0	0	1.41836	0.705045	0	0	0	0	0	0.26359	0.414828	0	1.3152	0.854505	1.01985	1.28722	1.02548	1.36829	0.673303	0.413647	0.250617	0.798974	1.7326	2.93544	1.60895	1.49333	1.64021	1.24984	0.324501	0.259635	9.53099e-05	0.00359362
Q16836	Hydroxyacyl-coenzyme A dehydrogenase, mitochondrial OS=Homo sapiens OX=9606 GN=HADH PE=1 SV=3	1.09702	0	0	0.0864917	0	0	0	0.85767	0	0	0.791616	0	0.687158	0.457367	0.155511	1.02683	0.144053	0.40785	0	0.295708	0	0	0	0.941921	1.23712	1.20296	0.929198	2.6224	3.01699	0.863823	0.401111	0.544671	0.609833	1.15077	0.253829	0	1.05959	0.261186	0.246498	0.000490181	0.0112946
O00139	Kinesin-like protein KIF2A OS=Homo sapiens OX=9606 GN=KIF2A PE=1 SV=3	0.199336	0.125998	0	0.09086	0.0644836	0.215795	0	0.429545	0.559935	0.359547	1.0385	0	0.344324	0.132057	0.441834	0.259248	0.085495	0.119783	0.0161682	0	0.319319	0.161488	0.144693	0.492459	1.13094	0.855385	0.567414	0.604812	0.394679	0.447889	1.24447	1.80532	1.12371	0.85442	1.84695	1.06464	0.956392	0.222105	0.232232	5.27416e-07	8.74983e-05
P50416	Carnitine O-palmitoyltransferase 1, liver isoform OS=Homo sapiens OX=9606 GN=CPT1A PE=1 SV=2	0.57794	0.386153	0.253357	0.330241	0.0778008	0.0283263	0.486095	0.117859	0.121495	0.0443885	0.402918	0.891937	0.213153	0.10178	0.0725718	0.788603	0	0.0806589	0.0489944	0.455057	0.634141	0.292446	0.215674	1.8086	1.81811	0.721654	0.895957	3.0674	2.01315	0.201047	3.82165	1.1222	0	0.47083	0.122937	0.159199	1.2479	0.287895	0.230703	0.000695577	0.0142464
P00966	Argininosuccinate synthase OS=Homo sapiens OX=9606 GN=ASS1 PE=1 SV=2	0.17191	0.320887	0.204144	0.786289	0.309802	0.478972	0.112448	0.253467	0.365542	0.241917	0.112975	0.506556	0.0581327	0.0679609	0.332366	0.211252	0.559817	0.552018	0.136204	0.674487	0.0127428	0.036154	0.137867	0.152508	1.01006	0.968162	0.502478	0.376895	0.776591	0.29918	1.11402	1.69065	1.60774	1.49041	1.43041	4.98032	1.26149	0.288866	0.228987	0.000686788	0.0142423
Q14392	Transforming growth factor beta activator LRRC32 OS=Homo sapiens OX=9606 GN=LRRC32 PE=1 SV=1	0	1.01342	0	0	0.180834	0	0	0	0	0	0.141416	0	0	0.828092	0.0997099	0.179722	0	0	0	0.492151	0.310324	1.34814	0.361731	0.345998	0	0.170707	0.92224	0.682977	1.54516	0.347743	1.26234	1.58507	1.757	1.2813	1.67412	0.915393	0.960772	0.215459	0.224256	5.96837e-05	0.00267609
Q9H299	SH3 domain-binding glutamic acid-rich-like protein 3 OS=Homo sapiens OX=9606 GN=SH3BGRL3 PE=1 SV=1	0.0862896	0	0.392795	0	0.499748	0.293564	0.0708336	0.269087	0.240878	0	0.127591	0	0	0.787831	0.17777	0.477856	0.316214	0.3221	0	1.06685	0	1.27101	0.449093	1.20663	1.17777	1.3065	1.68369	0.774299	0.976483	0.371144	1.04635	1.39139	2.13584	1.80141	1.12451	2.52269	1.34759	0.297805	0.22099	6.43136e-08	2.13392e-05
Q9NVA2	Septin-11 OS=Homo sapiens OX=9606 GN=SEPTIN11 PE=1 SV=3	0	0	0.0592382	0	0.660256	0.505754	0	0.395465	0.160585	0.235259	0.0892741	0	0	0	0	0	1.65368	0	0.17687	0	0	0.342258	0.0900916	0.165273	0.493869	0.494866	0.544995	0.322721	0.315159	1.33386	0.238177	0.388751	2.98449	1.47509	1.9265	0.553369	0.864393	0.189945	0.219744	0.00194747	0.0258468
P07476	Involucrin OS=Homo sapiens OX=9606 GN=IVL PE=1 SV=2	0	0	0.803817	0.759205	0	0.591763	0	0	0	0	0	0	0	0.492797	0	0	0	0	0.26653	0	0	1.45259	0.237059	0	1.30573	0.951523	1.7494	0	0	0	1.06259	0.914544	0	1.88332	1.67846	2.50738	0.927149	0.200163	0.215891	0.00135268	0.0217874
Q07021	Complement component 1 Q subcomponent-binding protein, mitochondrial OS=Homo sapiens OX=9606 GN=C1QBP PE=1 SV=1	0.777945	0	0	0	0	0	0.650783	0.352866	0	0	0.660075	0	0.550024	0.126581	0	1.52466	0	0.356132	0	0.181814	0.311824	0	0.510064	1.86637	2.51508	2.44167	0	3.67956	2.49501	0.570178	0	0	1.18981	1.02357	0	0	1.21394	0.26099	0.214993	0.00179689	0.0240406
O75390	Citrate synthase, mitochondrial OS=Homo sapiens OX=9606 GN=CS PE=1 SV=2	0.23947	0.0978978	0.262471	0.400133	0.120556	0.148327	0.436512	0.517584	0.509224	0.382851	0.11258	0.66051	0.195763	0.0798782	0.0341514	0.250489	0.22135	0.0849465	0.110237	0.199055	0.257104	0.106855	0.0705263	0.487756	1.38305	1.41249	1.09386	0.830794	0.960434	0.448644	0.498547	1.19212	2.8992	1.32392	1.72185	0.503619	1.1351	0.239064	0.210611	6.29407e-07	9.4926e-05
P48047	ATP synthase subunit O, mitochondrial OS=Homo sapiens OX=9606 GN=ATP5PO PE=1 SV=1	0	0	0	0	0	0	0	0	0.820885	0	0.164723	0	0.233027	1.12796	0	2.53012	0	0	0	0.529767	0	0	0	0.468273	0.307647	0	0	3.01284	3.87858	0.628303	0.819544	0.641859	0.409399	1.43047	1.21997	1.75807	1.12115	0.235064	0.209663	0.00439143	0.0423569
P00505	Aspartate aminotransferase, mitochondrial OS=Homo sapiens OX=9606 GN=GOT2 PE=1 SV=3	0	0	0	0	0.276158	0	2.48272	0.326596	0	0	0.152872	0	0	0.485711	0	1.59332	0.130585	0	0	0.689115	0	0.138992	0	0.339951	2.01795	1.72125	0.826383	2.27607	3.38796	0.647175	0	0	0	1.71483	4.16107	0	1.31482	0.272872	0.207536	0.00327703	0.034628
Q13421	Mesothelin OS=Homo sapiens OX=9606 GN=MSLN PE=1 SV=2	0	0	1.25585	0	0	0	0	0.719932	0	0	0.560926	0	2.61001	0.401324	0	0	0	0	0	0.508869	0	0.63149	0	0.993652	1.14782	1.52774	2.01455	0.900059	0.702178	0.292386	1.21795	1.75777	2.5097	2.00386	1.41595	1.8637	1.41133	0.2908	0.206046	7.14195e-06	0.00047394
Q9ULH1	Arf-GAP with SH3 domain, ANK repeat and PH domain-containing protein 1 OS=Homo sapiens OX=9606 GN=ASAP1 PE=1 SV=4	0	0.144127	0.0236953	0	0.0813054	0.145752	5.06726	0	0.13206	0.547088	0.125221	0.185737	0.0884411	0	0.253696	0	0	0.205801	0.191568	0	0.138672	0	0.204754	3.04142	1.01333	0.578679	0.435996	0.738312	0.369145	0.153993	1.36194	1.46761	4.23614	1.88931	0.979882	4.4989	1.59728	0.327616	0.205109	0.00440096	0.0422034
Q9BVK6	Transmembrane emp24 domain-containing protein 9 OS=Homo sapiens OX=9606 GN=TMED9 PE=1 SV=2	0.699682	0.508525	0	0	0	0	0	0.954229	0	0	0.791221	0	0	0.421615	0.235401	0.996001	0	0	0	0	0	0.629079	0.25253	0.805537	1.1353	1.20666	0.801646	2.81626	2.37573	1.57717	0.738347	0.52789	0.902667	0.85442	0.781013	1.13582	1.2045	0.238621	0.198108	2.24746e-06	0.000248569
P20645	Cation-dependent mannose-6-phosphate receptor OS=Homo sapiens OX=9606 GN=M6PR PE=1 SV=1	0.818079	0	0.21508	0	0	0	0	0.552374	0	0	0.44479	0	0.568408	0.159112	0.328402	0.430911	0	0	0	0.241373	0.967702	0.639524	0.25799	0.185428	0.705683	1.85806	0.894411	0.774299	0.908272	1.473	1.08479	0.453077	2.06832	0.779167	2.46525	2.55101	1.24621	0.244511	0.196203	2.75151e-06	0.000285297
A0FGR8	Extended synaptotagmin-2 OS=Homo sapiens OX=9606 GN=ESYT2 PE=1 SV=1	0	0	0	0.661356	0	0	0	0	0	0.995411	1.11553	0	0	0	0	0.909819	0	0	0	0	0	0	1.48333	0	0.956701	0.748153	0	2.63169	3.54299	1.70676	0	0	3.21264	1.06153	1.25975	0	1.16309	0.224584	0.193092	0.00275315	0.0321653
P78334	Gamma-aminobutyric acid receptor subunit epsilon OS=Homo sapiens OX=9606 GN=GABRE PE=2 SV=2	0	0	1.11186	0	0	0	0	0	0	0	0	0	0	0.254451	0	0	0	0	0.230764	0	1.18883	1.65103	1.19531	1.04135	0.955612	1.00267	1.69838	0.508073	0	0	0.775698	1.78504	2.35333	1.87999	1.65748	2.90767	1.27425	0.24488	0.192175	7.12376e-05	0.00295458
P84085	ADP-ribosylation factor 5 OS=Homo sapiens OX=9606 GN=ARF5 PE=1 SV=2	0.266227	0	0.419224	0	0	0.377513	0.508231	0	0	0	0.86983	0	0	0.811666	0.41744	0.394827	1.03414	0	0	0	0	0	0.27528	0.859284	1.46582	2.11258	2.07717	1.28856	1.70091	0.729456	0.670684	1.23198	1.43716	0	2.43994	0	1.23181	0.233668	0.189695	3.82302e-06	0.000317119
Q15233	Non-POU domain-containing octamer-binding protein OS=Homo sapiens OX=9606 GN=NONO PE=1 SV=4	0	0	0	0	0	0	1.96298	0	0	1.1541	0	0	0	0.622277	0.402804	0	0	0	0.769212	0.689638	0	0	0	1.0521	1.29974	2.10642	0	1.0293	0	0.257159	1.04689	0	2.07187	1.04622	2.7039	4.52492	1.31835	0.243522	0.184718	0.00106275	0.0187564
P18124	60S ribosomal protein L7 OS=Homo sapiens OX=9606 GN=RPL7 PE=1 SV=1	0	0	0	0	0	0	0.208959	0	0	0	0	0.11621	0	0	0.113736	0.528655	1.81823	0.0825347	0	0.0882945	0.807293	0.701387	0.563755	0.469617	0.607127	1.18262	0.602201	2.9695	0.128034	1.29485	0.853646	0	0	1.40383	0.65663	5.24284	1.18545	0.218655	0.184448	0.00496884	0.046052
P09622	Dihydrolipoyl dehydrogenase, mitochondrial OS=Homo sapiens OX=9606 GN=DLD PE=1 SV=2	0.329105	0	0	0	0	0	0	0	0	0	0.22279	0	0.78653	0.439974	0.564718	0.977083	0	0	0	0.839059	0	0.625062	0.309406	0.581814	2.34683	1.74405	0.876631	3.29299	3.55503	0.242565	0.829287	0.449581	0.430011	0.643978	0.54454	0.945243	1.26789	0.221466	0.174673	0.000166893	0.00532451
P50570	Dynamin-2 OS=Homo sapiens OX=9606 GN=DNM2 PE=1 SV=2	0	0	0	0	0	0	0	0	0	0	0	0	0.653868	0.608105	1.32184	0.883544	0	0.90949	0	0	0	0	0	0	2.07893	0	0	0.746051	0.606974	0.551558	0	2.39613	0	2.35415	2.82683	2.90385	1.11265	0.190298	0.171031	0.00162362	0.0232206
Q9Y6N5	Sulfide:quinone oxidoreductase, mitochondrial OS=Homo sapiens OX=9606 GN=SQOR PE=1 SV=1	0	0	0.455678	0.428964	0	0	0	0	0	0.175334	0.161167	0	0.370658	0.12948	0.133556	0.162555	0	0.0578815	0.305235	0.327578	0	1.63255	0.205209	0.513286	0.79226	0.686526	5.26597	1.25025	1.27742	0.187459	0.742137	0.357987	1.182	0.590036	1.82743	0.60618	1.1753	0.197646	0.168166	0.00167109	0.0234944
P12821	Angiotensin-converting enzyme OS=Homo sapiens OX=9606 GN=ACE PE=1 SV=1	0.216059	0.195796	0.286166	0.263843	0.378491	0.21013	0.147865	0.662422	0.158472	0.288525	0.0525374	0.35161	0.0576358	0.0212579	0.115566	0.1051	0.835626	0.239029	0.0837804	0.107103	0.0584669	0.0409745	0.126947	0.116228	1.7555	2.38682	1.1959	1.38492	1.11655	2.55851	1.05718	0.481045	1.37177	2.11241	0.702912	0.614599	1.29649	0.217539	0.167791	1.36339e-07	2.82733e-05
P07942	Laminin subunit beta-1 OS=Homo sapiens OX=9606 GN=LAMB1 PE=1 SV=2	0.935808	0.974446	0	0	0.649742	0.810648	0	0	0	0	0	0	0.801933	0.347535	0	0.41935	0	0	0	0	0	0	0	0	1.89707	1.76315	2.36706	0.775073	0.9028	0.467264	0	1.00824	2.14223	1.73015	2.53974	1.53535	1.31755	0.214759	0.162999	4.48729e-06	0.000354496
P01137	Transforming growth factor beta-1 proprotein OS=Homo sapiens OX=9606 GN=TGFB1 PE=1 SV=2	0.451516	0.070704	0.253357	0.11008	0.156303	0.10146	0.417033	0.288967	0.129947	0.132056	0.264267	0.0854193	0.294638	0.374268	0.186308	0.317053	0.229548	0.0913777	0.0813307	0.130613	0.125929	0.0634703	0.0377657	0.348014	1.30138	1.1438	0.537265	0.558377	1.04324	0.342711	1.63313	1.96893	2.32277	1.57432	1.99954	0.525815	1.17687	0.191018	0.16231	8.00869e-08	2.2144e-05
Q9P035	Very-long-chain (3R)-3-hydroxyacyl-CoA dehydratase 3 OS=Homo sapiens OX=9606 GN=HACD3 PE=1 SV=2	0	0	0	0	0	0	0	1.59109	0	0	0	0	0	0	0	0.508335	0	0	0	0	0	0.998653	1.6444	0	1.92865	3.10847	2.00682	2.20178	1.95041	0.732475	0	1.83818	0	1.48175	1.6329	0	1.29857	0.206195	0.158786	0.000145864	0.00493855
P11177	Pyruvate dehydrogenase E1 component subunit beta, mitochondrial OS=Homo sapiens OX=9606 GN=PDHB PE=1 SV=3	0	0	0.978797	0	0	0	0.441824	0	0	0	0	1.18395	0.11875	0.333363	0	0.111757	0	0	0	0.822863	0	0.891798	0	0.192818	0.342496	0.174405	1.88004	1.42284	1.21322	0	0	0.98726	5.89363	2.55793	3.4191	0	1.39106	0.212309	0.152624	0.00325018	0.0347874
O95197	Reticulon-3 OS=Homo sapiens OX=9606 GN=RTN3 PE=1 SV=2	0.52242	0	0.110274	0.373924	0.103034	0.114335	0.162917	0.384106	0	0	0.345246	0	0.220606	0.406799	0.17716	0.525151	0	0.0916457	0.0445849	0.0976987	0.221874	0	0.0404957	0.540832	1.33895	1.40633	0.503251	3.11654	2.04051	4.17644	0.345356	0.83134	0	0.147842	0	0.397231	1.14189	0.171403	0.150104	0.000956464	0.0176308
P04350	Tubulin beta-4A chain OS=Homo sapiens OX=9606 GN=TUBB4A PE=1 SV=2	0	0	0	0	0	0.834339	0	0	0	0	0	0	0	1.61882	0.835185	0.711529	0	0	0	0	0	0	0.596516	1.2644	2.07893	2.35847	0	0.645829	1.04032	1.09179	1.74194	1.51305	1.30425	0	1.73775	2.8893	1.35893	0.199843	0.14706	3.7884e-06	0.000330787
Q14749	Glycine N-methyltransferase OS=Homo sapiens OX=9606 GN=GNMT PE=1 SV=3	0.292315	0.0652652	0	0.220161	0.0651845	0	0.0814586	0.141998	0.15319	0	0	0	0	0	0	0.926985	0.134684	0	0.0906397	0.642617	1.37397	0	0	0	0.934921	1.62203	0.796234	0.392373	0.467268	0.366364	0.560798	2.74643	3.53888	1.10349	3.38439	0.494435	1.26212	0.182107	0.144286	0.00026219	0.00713072
P12956	X-ray repair cross-complementing protein 6 OS=Homo sapiens OX=9606 GN=XRCC6 PE=1 SV=2	0	0	0.12759	0	0	0	0	0	0	0	0.671531	0	0.08546	0	0.0347613	0.102648	0	0.0870902	0	0.594551	0	1.25414	0.115117	1.92079	0.332695	0.3901	0.553499	0.730186	1.04506	2.86775	0.822792	1.32497	0.633288	0.688597	0.830911	0.560257	0.976992	0.133604	0.13675	1.71734e-05	0.000982435
Q658N2	WSC domain-containing protein 1 OS=Homo sapiens OX=9606 GN=WSCD1 PE=2 SV=1	0	0	0	0	0	0	0	0	0	0	0	0	0	0	0	0	0	0	0	0.718373	0.709848	3.40731	1.19167	1.2382	1.07432	2.8256	2.89041	0.920955	0.689046	0	2.19501	1.33825	5.38899	1.76478	2.77404	1.81624	1.9166	0.262052	0.136727	4.0511e-05	0.00192022
Q9UBQ6	Exostosin-like 2 OS=Homo sapiens OX=9606 GN=EXTL2 PE=1 SV=1	0.598007	0.0271938	0.285255	0.134543	0.133173	0.0272963	0.114219	0.103659	0.0739536	0.124288	0.0525374	0.410211	0.0824788	0.0328531	0.0978804	0.0336321	0.0708555	0.166141	0.206756	0.113372	0.251108	0.194428	0.115572	0.187444	0.944722	1.56656	0.976353	0.393921	0.272117	0.479846	0.743219	0.677518	2.83523	0.989609	3.82697	0.502088	1.10735	0.149974	0.135435	0.000147122	0.0048815
Q969P0	Immunoglobulin superfamily member 8 OS=Homo sapiens OX=9606 GN=IGSF8 PE=1 SV=1	0	0	0	0	0	0	0	0	0	0	0.300214	0	0	0.816819	0	0	0	0	0	1.31345	0	0.870909	0.8131	1.36854	2.70893	2.08978	0	0	1.01004	1.19773	4.75812	4.55314	0	0	0	0	1.36048	0.178891	0.131491	0.00297598	0.0338161
P02461	Collagen alpha-1(III) chain OS=Homo sapiens OX=9606 GN=COL3A1 PE=1 SV=4	0	0	0	0	0	0	0	0	0	0	0	0	0	0	0.226558	0.37661	0	0.315401	0.70601	1.1844	0	0.803422	1.42463	1.38332	2.56137	4.12039	3.92397	1.50797	1.39268	0	1.18547	2.35138	3.28301	0	0	0	1.66997	0.219001	0.131141	9.28165e-05	0.00358099
Q9NSB2	Keratin, type II cuticular Hb4 OS=Homo sapiens OX=9606 GN=KRT84 PE=2 SV=2	0	0	0	3.36531	0	0	0	0	0	0	0	0	0	0	0	0	0	0	0	0	0	1.21959	0	0	0	4.12347	0	0	0	2.74949	0	2.66253	4.95472	2.10841	4.00197	0	1.58466	0.199344	0.125796	0.003741	0.0373875
Q8WWZ4	ATP-binding cassette sub-family A member 10 OS=Homo sapiens OX=9606 GN=ABCA10 PE=2 SV=3	0	0	0	0	0	0	0	0	0	0	0	0	0	0	0	0	0	0	0	0	0	4.11754	0.746668	1.33763	2.01414	2.42811	1.53526	1.691	0.787898	1.69493	1.56222	2.05772	2.51823	2.73108	2.0827	0	1.72623	0.211487	0.122514	6.86984e-06	0.000474877
Q5T3F8	CSC1-like protein 2 OS=Homo sapiens OX=9606 GN=TMEM63B PE=1 SV=1	0.274254	0	0.182271	0.472647	0.295783	0.153992	0.334689	0.159038	0	0	0.158007	0	0.220109	0	0	0	0	0.0828027	0	0	0	0.323779	0.180183	0	1.65258	2.30794	1.46182	0.920568	0	0	0.576496	1.3823	2.05694	1.20205	1.95253	0.906208	1.10919	0.123372	0.111227	1.39257e-06	0.000177714
O60496	Docking protein 2 OS=Homo sapiens OX=9606 GN=DOK2 PE=1 SV=2	0	0.713385	0	0	0	0	0	0	0	1.53362	0	0	0	0.306307	0	0.339124	0.357791	0.421249	0	0	0	0	0	0.710807	1.22569	2.72885	3.32563	0.494917	0.316983	0.328368	0.775698	1.06976	3.07191	2.41808	2.06173	0.846509	1.49038	0.159629	0.107107	4.5596e-06	0.000343836
Q8NDA8	Maestro heat-like repeat-containing protein family member 1 OS=Homo sapiens OX=9606 GN=MROH1 PE=2 SV=3	0	0	0	0	0	0	0	0	0	0	0	0	0	0	0.424148	0.395528	0	0.545051	0	0.408036	0	0	1.58297	0	3.26977	3.65079	0	1.24484	0	0.388758	0	0	4.551	4.28542	0	0.609241	1.3846	0.145902	0.105374	0.00320258	0.034726
A0A0B4J2D5	Glutamine amidotransferase-like class 1 domain-containing protein 3B, mitochondrial OS=Homo sapiens OX=9606 GN=GATD3B PE=1 SV=1	0	0	0	0	0	0	0	0	0	0	0	0	0	0.353976	0	0.801565	0.210224	0	0	0	0.322318	0	0.194288	0	0.832553	0	0.340912	2.13793	1.5561	0.298677	0.41302	0.772608	1.19195	0.600025	1.92795	0.372739	0.80342	0.0818423	0.101867	4.40318e-05	0.00202913
P14314	Glucosidase 2 subunit beta OS=Homo sapiens OX=9606 GN=PRKCSH PE=1 SV=2	0.0916409	0.287348	0.391883	0	0	0.33219	0.155834	0	0.209183	0	0.346431	0.273143	0.266814	0.117563	0.0664733	0	0	0.138005	0	0	0	0	0	0.0913703	1.74188	2.22104	0.475421	0.732121	0.915932	0.161542	1.26396	1.76266	0.699389	1.21071	1.70883	5.03772	1.38635	0.11637	0.0839397	3.37332e-05	0.00169586
Q66K14	TBC1 domain family member 9B OS=Homo sapiens OX=9606 GN=TBC1D9B PE=1 SV=3	0	0	0	0	0	0	0	0	0	0	0	0	0	0	0	0	0	0	1.04309	0	0	1.52168	0	0	1.39557	2.7572	1.46028	0	0	0.53017	0.911567	0	3.01718	2.41675	4.16323	0.871001	1.34792	0.111512	0.0827288	0.000223723	0.00629079
O95747	Serine/threonine-protein kinase OSR1 OS=Homo sapiens OX=9606 GN=OXSR1 PE=1 SV=1	0	1.84193	0	0	0	0	0	0	0	0	0	0	0	0	0	0	0	0	0	0	0	0	0.777154	0	2.32396	0.645852	0	2.96602	0	0	2.27242	1.34665	0	6.55167	0	2.3987	1.42348	0.113873	0.0799963	0.00306312	0.0345695
Q6NVV1	Putative 60S ribosomal protein L13a protein RPL13AP3 OS=Homo sapiens OX=9606 GN=RPL13AP3 PE=5 SV=1	0	0	0	0	2.45248	0	0	0	0	0	0	0	0	0	0	0	0	0	0	0	0	0	0	3.3377	0	3.03883	0	4.85088	1.845	4.27936	0	0	0	0	0	0	1.33475	0.106629	0.0798871	0.00539985	0.0484235
P61353	60S ribosomal protein L27 OS=Homo sapiens OX=9606 GN=RPL27 PE=1 SV=2	0	0	0	0	0	0	0	0	0	0.166457	0.340901	0.234407	2.16432	0	0	0.149943	0	0	0	0	0	0	0	1.92214	2.16769	1.74405	2.61211	1.11675	1.0115	0.0885714	1.01983	2.18078	2.13513	2.16968	1.62566	2.18209	1.69046	0.132871	0.0786004	1.73506e-09	2.87846e-06
Q86U42	Polyadenylate-binding protein 2 OS=Homo sapiens OX=9606 GN=PABPN1 PE=1 SV=3	0	0	0	0	0	0	0	0	0	0	0.859164	0	0	0.968523	0	0	0	0	0	0	0	0	0	0	1.87746	0	0	2.11433	2.46109	4.69101	0	0	0	0	0	3.20847	1.10403	0.0794647	0.0719771	0.0045087	0.0427425
Q32P44	Echinoderm microtubule-associated protein-like 3 OS=Homo sapiens OX=9606 GN=EML3 PE=1 SV=1	0	0.432382	0	0	0	0	0	0	0	0	0.372107	0.444975	0	0	0.419879	0.477156	0	0	0	0	0	0	0	0.247909	3.3313	0	2.87263	1.01769	0.760541	2.9523	1.38521	0.746738	0	3.6501	0	0	1.30496	0.093326	0.0715167	0.000213349	0.00620958
Q6RW13	Type-1 angiotensin II receptor-associated protein OS=Homo sapiens OX=9606 GN=AGTRAP PE=1 SV=1	0	0	0	0	0	0	0	0	0	0	0	0	0	1.82947	0	0	0	0	0	0	0	0	0	3.23424	2.00379	0	0	0	3.14138	4.89533	1.71487	0	0	0	0	1.9831	1.30559	0.0795421	0.0609241	0.00162998	0.0231122
P52272	Heterogeneous nuclear ribonucleoprotein M OS=Homo sapiens OX=9606 GN=HNRNPM PE=1 SV=3	0	0	0	0	0	0	0	0	0	0	0	0	0	0	0	0	0	0	0	0	0	0	2.31781	0	5.46305	4.44085	6.76645	0	0	1.36908	3.10604	4.00987	0	0	0	0	1.93503	0.100774	0.0520791	0.00147876	0.0227153
P09769	Tyrosine-protein kinase Fgr OS=Homo sapiens OX=9606 GN=FGR PE=1 SV=2	0.288301	0.0525748	0.179537	0.26297	0	0	0	0.107919	0.109874	0	0	0	0	0	0.0740964	0.0497475	0.0849094	0.138005	0	0.0344819	0	0	0.364462	0.0893548	1.2197	3.47207	2.05552	1.42787	1.66517	2.75553	0.575413	0.420215	1.84371	3.22922	0.454868	0.913097	1.54783	0.0759512	0.0490696	2.18742e-07	4.03214e-05
Q9H3N1	Thioredoxin-related transmembrane protein 1 OS=Homo sapiens OX=9606 GN=TMX1 PE=1 SV=1	0	0	0	0	0	0	0	0	0	0	0	0	0	0	0	1.56179	0	0	0	0	0	0	0	0	1.34439	1.66886	4.64367	5.50483	4.28858	1.6041	0	0	0	0	0	0	1.46573	0.067904	0.0463279	0.0025152	0.0300196
Q8IUZ5	5-phosphohydroxy-L-lysine phospho-lyase OS=Homo sapiens OX=9606 GN=PHYKPL PE=1 SV=1	0	0	0	0.816866	0	0	0	0	0	0	0	0	1.13036	0	0	0	0	0	0	0	0	0	0	0	3.24527	5.13539	2.35933	1.16899	0.610621	0.679131	1.30402	1.26204	1.92119	2.49134	3.98172	0	1.85839	0.0846619	0.0455566	5.37674e-06	0.000387827
Q9NZT1	Calmodulin-like protein 5 OS=Homo sapiens OX=9606 GN=CALML5 PE=1 SV=2	0.257531	0	0	0.133669	0.0273354	0	0.129271	0	0	0	0	0	0	0	0	0	0	0	0	0.313472	0.383033	0	0	0	1.09337	3.36422	1.58706	0.840855	1.22744	0.693222	0.728062	1.39978	2.63408	1.80141	1.87805	0.380393	1.356	0.0541005	0.0398972	8.80411e-08	2.08657e-05
Q99424	Peroxisomal acyl-coenzyme A oxidase 2 OS=Homo sapiens OX=9606 GN=ACOX2 PE=1 SV=1	0	0	0	0	0	0	0	0	0	0	0	0	0	0	0	0	0	0	0	2.09869	0	0	0	0	0	0	5.28993	0	1.45725	0	2.29028	2.02067	0	8.1413	0	10.5622	2.28936	0.0912475	0.0398573	0.00525363	0.0481534
Q9Y2I8	WD repeat-containing protein 37 OS=Homo sapiens OX=9606 GN=WDR37 PE=1 SV=2	0	0	0	0	0	0	0	0	0	0	0	0	0	0	0	0.237176	0	0	0	0	0	0	0	0	0.152462	0.160847	0	0.0855172	0	0.386242	0	0.506915	0.994355	1.10349	0	0	0.260756	0.010312	0.0395467	0.00383706	0.037891
O15551	Claudin-3 OS=Homo sapiens OX=9606 GN=CLDN3 PE=1 SV=1	0	0	0	0	0	0	0	0	0	0	0	0	0	0	0	0.476805	0	0	0	0.732479	0	0	0	0	0.577179	0.476994	0.402755	0	2.71679	0	6.04373	8.29242	6.21063	0.490809	0	0.362789	1.96724	0.0525776	0.0267266	0.00318257	0.034736
Q53GQ0	Very-long-chain 3-oxoacyl-CoA reductase OS=Homo sapiens OX=9606 GN=HSD17B12 PE=1 SV=2	0	0	0	0	0	0	0	0	0	0	0.248861	0	0	0.174573	0	0	0	0	0	0	0.535197	0	0	0	0	0	0	0	4.09488	0	0	0	5.57592	5.94565	4.96305	0	1.58304	0.0416796	0.0263289	0.00530642	0.0481057
O75443	Alpha-tectorin OS=Homo sapiens OX=9606 GN=TECTA PE=1 SV=3	0	0	0	0	0	0	0	0	0	0	0	0	0	0	0	0	0	0	0	0	0	0.405728	0	0.338608	1.56111	0	1.47497	0	1.06804	0.138393	0.976524	0.718071	1.68664	1.98921	2.08053	4.10396	1.24123	0.0176404	0.0142119	8.64359e-06	0.000551528
Q14966	Zinc finger protein 638 OS=Homo sapiens OX=9606 GN=ZNF638 PE=1 SV=2	0	0	0	0	0	0	0	0	0	0	0	0	0	0	0	0	0.253557	0	0	0	0	0	0	0	2.85431	1.2461	2.23023	0.843951	0.829117	0	0	3.22398	0.486161	1.07951	0	0	0.984105	0.0110242	0.0112023	0.00019558	0.00579405
Q15067	Peroxisomal acyl-coenzyme A oxidase 1 OS=Homo sapiens OX=9606 GN=ACOX1 PE=1 SV=3	0	0	0	0	0	0	0	0	0	0	0.139441	0	0.120737	0	0	0.117012	0	0	0	0	0	0	0	0	1.18703	0.567586	0.183984	0.222887	0.257891	0	0.768119	1.31029	3.11242	1.76611	2.74439	7.30171	1.49403	0.0163996	0.0109767	0.00114401	0.0195661
Q9P2N5	RNA-binding protein 27 OS=Homo sapiens OX=9606 GN=RBM27 PE=1 SV=2	0	0	0	0	0	0	0	0	0	0	0	0	0	0	0	0	0	0	0	0.49424	0	0	0	0	0	0	2.76131	1.09392	2.39944	0	5.60581	6.52347	0	4.07298	5.98415	0	2.18778	0.0214887	0.00982217	0.000245381	0.00678478
P47985	Cytochrome b-c1 complex subunit Rieske, mitochondrial OS=Homo sapiens OX=9606 GN=UQCRFS1 PE=1 SV=2	0	0	0	0	0	0	0	0.194538	0	0	0	0	0	0	0	0	0	0	0	0	0	0	0	0	2.18566	3.28349	0	0.637703	0.499367	0.098888	0	0	2.92549	1.99121	4.25652	0	1.22141	0.00845816	0.00692492	0.000447992	0.0106174
P21912	Succinate dehydrogenase [ubiquinone] iron-sulfur subunit, mitochondrial OS=Homo sapiens OX=9606 GN=SDHB PE=1 SV=3	0	0	0	0	0	0	0	0	0	0	0	0	0	0	0	0.232272	0	0	0	0	0	0	0	0	1.53116	0.97679	0.39116	0.426038	0.514323	0.164562	1.05339	2.22203	3.54812	2.01718	3.0944	8.33268	1.86706	0.0100988	0.00540891	0.000309204	0.00765626
O75947	ATP synthase subunit d, mitochondrial OS=Homo sapiens OX=9606 GN=ATP5PD PE=1 SV=3	0	0	0	0	0	0	0	0	0	0	0.043452	0	0	0.0553994	0	0	0.0884229	0	0	0	0	0	0	0	1.75876	1.45132	0.459961	0.555282	0.77039	0.339943	1.08208	1.5599	1.89702	2.0245	2.94326	7.88876	1.74855	0.00814236	0.00465663	0.000191181	0.00576672
